# Supplementary material for: Impact of Renal Function on Effectiveness and Safety Associated With Low Dose Dabigatran in Non-valve Atrial Fibrillation Patients After Catheter Ablation
Source: Front Cardiovasc Med. 2021 Oct 28;8:762872. doi: 10.3389/fcvm.2021.762872 (PMC8581241; doi:10.3389/fcvm.2021.762872)
Supplement: Supplementary file 1 [file Table_1.XLS]

## Sheet: 30≤eGFR＜60
No	Gender(male1)	AGE	BMI	Smoking	Aloclic	HTN	Dyslpidemia	DM	CKD	LIVER Dys	HF	CAD	Stroke	PAD	CHA2DS2-VASc	HAS-BLED	htc	Hb	PLT	ALT	eGFR	LDL-c	H1Ac	APTT	PT	TT	FIB	D-D	INR	CK-MB	NT-proBNP	Anti-hypertension agent	statins	Antiplatelet	PPI	Anti-arrythmic agent	β-blockers	systemic thrombosis	PE	VTE	Cardiac thromblis	STROKE	FEV＜40	LAD＞40	Thrombosis	TTT	Bleeding	TTB	Gastrointestinal hemorrhage
459	1	66	24.6	0	0	0	0	0	0	0	0	0	0	0	1	2	40.5	136	200	17	53	1.9	5.9	28.6	13	24.4	360	0.56	1.12	12	544.1	0	1	0										1	0	12m	0	12m
242	1	55	22	0	0	0	0	0	0	0	0	1	0	0	0	1	46	151	179	41	58	3.26	5.7	28.5	12.1	18.4		0.03	0.98	11	844.9	1	0		0	1	1							1	0	12m	1	11m	1
161	2	61	22	0	0	1	0	0	1	0	1	0	0	0	2	4	31.9	102	258	5	37	1.74	6.1	35.9	11.6	17.2	342	0.68	0.92	12	476.6	1	0	1										1	0	12m	0	12m
284	1	67	23.6	1	1	1	1	0	1	0	0	0	0	0	4	3	40.7	132	261	11	55	4.09	5.9	24.7	12.3	17.4	280	0.19	0.94	11	192.7	1	1	1										1	0	12m	0	12m
147	2	73	25.6	0	0	1	1	0	1	0	1	0	0	0	3	3	36.2	113	336	15	42	1.79	6.1	24.7	12.7	18.2	366	0.3	1.1	7	717.8	1	0	0									1	1	0	12m	0	12m
31	2	56	21	0	0	0	0	0	0	0	0	0	0	0	0	1	34.9	101	296	10	55	3.01	5.9	27.9	11.8	18.3		0.04	0.98	13	1268	1	0		1	1	0				1			1	1	3m	0	12m
502	1	61	25.5	0	0	0	0	1	1	0	0	0	0	0	2	3	34.9	109	117	73	52	1.8	6.5	26.5	11	18.4	275	0.36	0.92	15	360	0	0	0										1	0	12m	0	12m
504	2	68	21.5	0	0	1	0	0	1	0	0	0	1	0	3	4	40.4	122	96	18	46	0.97	5.4	35.1	13.7	39.1	226	1.37	1.14	13	221	1	0	0										1	0	12m	0	12m
154	1	71	24.3	1	0	0	0	0	0	0	0	0	1	0	1	2	41	135	149	8	55	0.8	5.7	28	12.1	18.4		0.05	0.98	9	994.2	1	0	1	1		1							1	0	12m	0	12m
416	2	80	22.8	0	0	0	0	0	0	0	0	0	0	0	1	3	34.5	115	109	22	55	1.65	6.8	30.1	11.6	17.2		0.06	0.92	15	314	1	0		1	1	1							1	0	12m	0	12m
515	1	45	18.6	0	0	0	1	0	1	0	0	1	0	0	1	1	46.3	151	180	17	53	3.32	6	29.4	19.3	17.4	312	0.19	2.51	22	614	0	0	0										1	0	12m	0	12m
348	1	78	23	0	0	0	0	0	0	0	0	0	0	0	1	3	36.9	120	167	17	56	1.88	5.2	29.7	12.7	17.9	455	2.2	1.24	13	1007	1	1	1	0		1							1	0	12m	0	12m
349	2	60	30	0	0	1	1	1	1	0	0	1	0	1	2	3	40	132	149	24	58	2.04	6.2	29.5	11.8	19.1	237	0.62	1.04	10	1737	1	1	0										1	0	12m	0	12m
409	1	73	25.2	0	0	1	0	1	1	0	0	0	0	0	3	3	39.1	134	160	15	49	1.4	8.9	34.7	11	18.8	168	0.4	0.97	11	228.1	0	0	1										1	0	12m	0	12m
458	1	78	25.6	0	0	0	1	1	1	0	0	0	1	0	2	4	34.6	130	396	9	34	2.93	6.5	29.8	12.3	17.8	357	1.3	1.03	12	359	0	0	0										1	0	12m	0	12m
258	1	79	29.2	0	0	1	0	0	1	0	0	0	0	0	3	3	31.8	138	109	10	53	1.61	5.5	29.5	12.7	17.8	219	1.71	1.1	8	266	0	0	0										1	0	12m	0	12m
452	1	68	24.1	0	0	1	0	0	1	0	0	0	0	0	3	3	46.8	162	207	13	58	1.53	5.5	34.7	11.8	116.6	248	0.19	0.98	18	563.7	0	0	0										1	0	12m	0	12m
519	2	72	24.3	0	0	1	0	0	1	0	0	0	1	0	3	4	42.1	133	196	16	59	3.36	6.4	29.8	11	90.6	280	0.21	0.92	12	1672	0	0	0											0	12m	0	12m
243	1	74	26.1	0	0	0	0	0	0	0	1	0	0	0	1	2	43.7	143	158	93	48	2.05	5.4	31	13	18.4		0.03	0.98	21	1145	1	0		0		1							1	0	12m	0	12m
325	2	57	24.6	0	0	0	0	0	0	0	0	0	0	0	0	1	44	147	145	44	58	0.86	5.5	31.3	12.1	17.2		0.04	0.92	13	713.6	1	0	1	1	1	1		1						1	2m	0	12m
401	1	66	25.9	0	0	1	0	0	0	0	0	0	0	0	2	2	43.7	136	151	7	46	3.34	6.8	29.4	11.6	17.4		0.05	0.93	10	391	1	1		0		1							1	0	12m	0	12m
252	1	51	24.5	0	0	0	0	0	1	1	0	0	0	0	1	1	41.9	138	173	108	58	2.03	5.9	29.7	12.3	18.2	309	0.06	0.92	15	415	0	0	0										1	0	12m	0	12m
425	1	77	24	0	0	0	0	0	0	0	0	0	0	0	1	2	39.1	129	148	18	52	2.3	5.2	29.5	12.7	18.3		0.03	0.96	7	687.7	1	1		0	1	0							1	0	12m	0	12m
12	1	75	22.3	0	0	1	1	0	1	1	0	0	0	0	4	3	36.9	122	140	15	45	3.48	5.8	34.7	11.8	18.4	241	0.04	0.93	9	344	1	1	1										1	0	12m	0	12m
174	1	72	32.9	1	0	1	1	1	1	0	1	0	0	1	3	4	38.5	116	259	17	36	3.58	6.7	29.8	12.3	19.1	469	0.05	1.06	18	218	1	0	1									1	1	0	12m	0	12m
460	2	73	25.6	0	0	1	1	1	1	0	0	0	0	0	3	4	36.4	116	145	16	43	2.17	6.4	41.1	13.6	18.4	395	0.06	1.13	11	370	1	1	0										1	0	12m	0	12m
29	2	66	31.2	0	0	0	1	1	1	0	1	0	0	0	2	4	52.8	178	149	37	47	2.79	6.4	24.6	11.5	17.2	321	1.83	0.99	25	1790	0	0	0											0	12m	0	12m
495	1	77	18.8	0	0	1	0	0	1	0	0	1	0	0	3	3	28.7	139	145	68	48	1.4	5.8	31.3	15.6	17.4	329	8.28	1.3	15	350	1	0	1										1	0	12m	0	12m
105	1	79	21.7	0	0	1	0	0	1	0	0	0	0	0	3	2	38	126	159	29	58	1.56	5.7	39.6	13.7	89.3	246	0.12	1.18	6	220	1	0	0										1	0	12m	0	12m
236	1	50	24.9	0	0	1	0	0	1	0	1	0	0	0	2	2	52.6	183	171	39	52	2.1	6	26.7	11	17.7	500	1.56	0.95	12	527	1	1	1										1	0	12m	0	12m
165	2	67	23.1	0	0	0	0	0	0	0	0	0	0	0	1	2	34.7	110	288	9	48	1.2	5.3	29.4	13	18.4		0.03	0.93	11	220	1	0	1	0		1			1				1	1	3m	0	12m
58	1	72	30	1	0	1	0	1	0	0	0	0	0	0	2	3	36.1	117	236	32	39	3.33	5.8	29.7	12.1	17.2	254	0.04	0.92	12	220	1	0	1										1	0	12m	0	12m
230	1	71	26.2	0	0	0	0	0	1	0	0	0	0	0	2	1	42.9	137	356	21	40	1.29	6.8	29.5	11.6	107.4		0.05	1.96	11	569	1	0		0		1							1	0	12m	0	12m
211	1	67	23.5	0	0	1	0	0	1	0	0	1	0	0	3	2	38.2	125	127	20	58	0.4	5.9	34.7	12.3	107.4	215	0.06	0.93	7	215.6	1	0	0										1	0	12m	0	12m
161	2	79	21.2	0	0	0	0	0	0	0	0	0	1	1	1	4	35.4	116	190	23	56	1.11	5.9	34.7	12.7	107.4		0.03	0.93	13	2629	1	0	1	0		1							1	0	12m	0	12m
100	2	70	30.8	0	0	0	0	0	1	0	0	0	0	0	2	2	35.9	116	147	17	43	1.08	5.3	29.8	11.8	107.4	283	0.04	0.92	15	4154	1	0	1	0	1	1							1	0	12m	0	12m
70	2	61	25.4	0	0	1	1	1	1	0	1	0	1	0	3	5	29.9	134	185	24	57	3.95	8.8	35.3	11.8	107.4	284	0.05	0.96	13	1760	1	1	1										1	0	12m	0	12m
67	1	71	18.6	0	0	0	0	0	1	0	0	0	0	0	2	2	31.2	106	186	20	44	2.14	5.5	36.2	13.6	107.4	372	0.06	0.93	9	372.1	0	0	0										1	0	12m	0	12m
129	1	72	28.5	0	0	1	0	1	1	0	1	0	0	0	3	3	48	153	100	21	36	1.44	8	33.9	18.6	17.2	333	0.03	1.58	15	574	1	0	0									1	1	0	12m	0	12m
405	2	57	31.2	0	0	1	0	1	1	0	0	0	0	0	2	3	39.8	121	136	8	48	3.24	6.4	25.3	11.7	17.4	340	0.04	0.97	22	117	1	0	0										1	0	12m	0	12m
364	2	80	21.2	0	0	1	0	1	1	0	0	1	0	0	3	4	35.6	110	213	12	58	0.78	6.6	35.3	11.9	18.3	284	0.05	0.93	13	884	1	0	1										1	0	12m	0	12m
318	1	72	32.6	0	0	1	0	1	1	0	0	0	0	0	3	3	31.6	138	232	15	36	2.14	6.1	26.9	17.6	150	482	0.06	0.92	10	608	1	1	0										1	0	12m	0	12m
328	1	75	24	0	0	0	0	0	0	0	1	0	0	0	1	3	42.5	142	179	5	50	2.21	5.5	29.4	13	18.4		0.03	0.96	11	316	1	1		1		1							1	0	12m	0	12m
177	1	70	30.9	1	0	1	1	1	1	0	1	0	1	0	3	5	45.7	151	232	33	32	1.38	7.6	29.7	12.1	17.2	444	0.04	0.93	12	292	1	0	0										1	0	12m	1	1m
216	1	72	24.2	0	0	0	0	0	0	0	0	0	0	0	1	1	51.6	174	141	22	47	2.54	5.7	29.5	11.6	17.4		0.05	0.96	8	237	1	0		1		1							1	0	12m	0	12m
469	2	63	21.3	0	0	1	0	1	1	0	0	0	0	0	2	2	32.6	105	271	33	43	2.39	7.3	34.7	12.3	18.2	374	0.06	0.93	15	580	1	1	0										1	0	12m	0	12m
88	2	63	20	0	0	0	0	0	造影剂肾病	0	0	0	0	0	2	1	40.5	130	202	18	39	1.74	5.3	29.8	12.7	18.3	387	0.56	1.06	15	373.7	1	0		0		1							1	0	12m	1	1m	1
374	2	75	23	0	0	0	0	0	造影剂肾病	0	0	0	0	0	2	3	40.5	130	202	18	39	1.74	5.3	29.2	11.8	18.4	387	0.56	1.06	15	373.7	1	0		0		1							1	0	12m	1	1m	1
373	2	78	22.7	0	0	1	1	0	1	0	0	0	1	1	3	5	38.5	128	135	13	42	2.09	6.9	24.7	9.8	107.4	363	0.03	0.84	12	137	1	1	1											0	12m	0	12m
356	1	60	25.3	1	1	1	1	1	1	1	0	0	1	0	6	3	41.9	137	271	66	53	2.45	5.6	31	10.7	18.4	197	0.04	0.89	11	343.9	1	1	0											0	12m	0	12m
350	2	77	23.5	0	0	1	1	1	1	0	0	0	1	0	3	5	39.8	129	130	21	55	2.52	6.8	26.7	10.7	17.2	264	0.05	0.92	12	951.4	1	1	1										1	0	12m	0	12m
317	2	80	30.2	0	0	1	1	1	1	0	0	1	0	0	3	4	38.5	127	222	17	47	2.41	6.4	21.9	10.6	17.4	311	0.06	0.91	11	163.2	1	1	0										1	0	12m	0	12m
168	2	70	22.5	0	0	1	0	1	1	0	1	0	0	0	3	6	42.6	138	263	9	41	1.74	6.8	26.2	11.4	17	295	0.31	0.98	7	1922	0	0	1					1					1	1	9m	0	12m
65	2	64	23	0	0	0	0	0	0	0	0	0	0	0	0	1	62.1	196	75	22	31	2.76	6.2	29.4	13	18.4		0.03	0.93	13	725	0	0	0	0										0	12m	0	12m
429	1	76	19.8	0	0	1	1	0	1	0	0	0	0	0	3	3	45.2	150	197	74	58	2.06	5.2	29.7	12.1	17.2	206	0.04	0.92	15	233.4	0	1	1										1	0	12m	0	12m
74	1	72	30.7	0	0	1	1	1	0	0	1	0	0	0	2	4	42.3	139	202	12	39	3.8	5.9	29.5	11.6	17.4	298	0.05	0.96	13	596.1	0	0	0									1		0	12m	0	12m
71	1	71	24.1	0	0	1	1	0	1	0	0	0	0	0	3	2	38.9	126	245	24	47	2.57	6.5	34.7	12.3	18.2	265	0.06	0.93	9	725	0	0	0										1	0	12m	0	12m
240	2	53	30.2	0	0	0	1	1	1	0	0	0	0	0	1	2	39.8	143	199	30	39	3.95	9.5	29.8	12.7	18.3	234	0，19	1.82	15	88	0	0	0										1	0	12m	0	12m
456	1	72	30.3	0	0	1	0	1	1	0	0	0	1	0	3	5	54.3	183	178	26	57	2.07	6.2	26.2	11.8	18.4	308	0.19	0.96	22	884.2	0	1	1										1	0	12m	0	12m
200	2	65	23.3	0	0	0	0	0	1	0	1	0	1	0	2	4	38.9	132	223	19	43	0.39	5.3	25.5	12.9	19.1	173	0.12	1.11	13	534.3	0	0	0										1	0	12m	0	12m
80	1	67	25	0	0	1	0	1	1	0	1	0	1	0	3	6	40.9	138	234	11	58	1.19	6.4	32.6	11.4	18.4	254	0.6	0.93	10	810.4	0	0	0						1				1	1	8m	1	2m
77	2	78	20.7	0	0	1	0	0	0	1	1	0	0	0	2	5	37.7	126	244	36	49	2.06	6.5	34.7	26.1	17.2	202	2.5	0.92	11	493	0	0	0									1	1	0	12m	0	12m
352	1	65	25	0	0	1	1	1	1	0	0	0	0	0	3	5	44.5	144	157	13	41	2.82	5.7	37.8	12.9	17.4	214	0.22	0.96	12	2281	0	1	1						1				1	1	9m	0	12m
107	1	75	25.2	0	0	0	0	0	0	0	0	0	0	0	1	2	40.1	133	111	21	56	1.44	5.3	29.4	13	18.4		1.19	0.93	8	102	1	0	1	0		1							1	0	12m	0	12m
338	1	65	27.5	1	1	1	0	1	1	0	0	0	1	0	4	5	31	137	238	17	46	1.51	6.4	29.7	12.1	17.2	259	0.52	1.15	8	88	0	0	1										1	0	12m	0	12m
294	1	74	25.2	1	1	1	0	1	1	0	0	1	0	0	4	5	36.3	115	102	14	43	0.58	6	29.5	11.6	17.4	222	0.65	1.17	10	1796	0	0	1										1	0	12m	0	12m
452	1	75	26.2	0	0	0	0	0	0	0	0	0	0	0	1	2	39.5	130	158	33	56	1.2	5.7	34.7	12.3	18.2		1.07	0.93	15	219.6	0	0		1	1	0							1	0	12m	0	12m
292	1	59	19.4	0	0	1	0	0	1	0	0	0	0	0	2	1	40.3	133	184	25	59	1.67	5.3	29.8	12.7	18.3	234	0.19	0.92	20	21.7	0	0	0										1	0	12m	0	12m
500	1	66	25.3	0	0	1	1	1	1	0	0	0	0	0	3	3	36.6	120	200	9	52	2.74	6.6	37.3	11.8	18.4	244	0.19	0.96	22	56.4	0	0	0										1	0	12m	0	12m
270	1	67	25.3	1	0	0	0	0	0	0	0	0	0	0	1	1	35	126	242	16	48	2	6.9	29.4	13	19.1		0.03	0.93	13	1721	1	1	1	0	1	1							1	0	12m	1	1m	1
269	2	67	25.1	0	0	0	0	0	0	0	0	0	0	0	1	2	38.7	132	202	40	47	2.19	6.5	29.7	12.1	18.4		1.19	1.01	11	1483	1	1	1	0	1	1							1	0	12m	1	1m	1
181	1	67	25.5	0	0	0	0	0	1	1	1	0	0	0	3	2	38.8	126	109	37	55	1.25	5.6	29.5	11.6	17.2	215	1.07	1.2	15	1961	0	0	0										1	0	12m	0	12m
																																						1	1
																																						1			1
																																									1m
[truncated: 10 more columns]

## Sheet: 60≤eGFR＜90
No	Gender(male1)	AGE	BMI	Smoking	Aloclic	HTN	Dyslpidemia	DM	CKD	LIVER Dys	HF	CAD	Stroke	PAD	CHA2DS2-VASc	HAS-BLED	htc	Hb	PLT	ALT	eGFR	LDL-c	H1Ac	APTT	PT	TT	FIB	D-D	INR	CK-MB	NT-proBNP	Anti-hypertension agent	statins	Antiplatelet	PPI	Anti-arrythmic agent	β-blockers	systemic thrombosis	PE	VTE	Cardiac thromblis	STROKE	FEV＜40	LAD＞40	Thrombosis	TTT	Bleeding	TTB	Gastrointestinal hemorrhage
485	1	64	22.9	1	0	0	0	0	0	0	0	1	0	0	3	1	44.9	150	212	13	80	2.39	5.8	29.5	11.5	18	208	0.19	0.96	13	51.8	0	0	0										1	0	12m	0	12m
27	1	82	22.7	0	0	0	1	0	0	0	1	0	0	0	3	3	38.5	127	201	30	62	3.66	5.8	30.4	11.8	19.3	262	0.46	1.03	10	705.5	1	1	0			1							1	0	12m	1	11m	1
422	1	70	25.8	0	0	0	0	1	0	0	0	0	0	0	3	2	36.1	120	144	11	76	1.7	6.5	28	13.3	17.8	198	0.83	1.11	13	204.3	0	0	0										1	0	12m	0	12m
187	1	73	26.4	1	1	1	0	0	0	0	0	0	1	0	4	4	46.2	153	224	15	68	1.64	5.6	25.1	11.9	16.6	329	0.47	0.86	18	210	1	0	1			1							1	0	12m	0	12m
319	1	69	24.9	0	0	0	0	0	0	0	0	0	0	0	3	2	45.3	155	144	23	64	2.33	5.8	33.4	12.1	35.5	280	0.11	0.99	9	1122	0	0	0										1	0	12m	0	12m
136	2	53	30.7	0	0	1	1	1	0	0	1	0	0	0	3	4	29.1	89	227	12	76	1.09	6.2	29.9	13.5	52.7	260	0.24	1.03	13	826.1	1	0	0			1							1	0	12m	0	12m
470	1	73	22.4	1	0	1	1	0	0	0	0	0	0	0	3	2	41.6	137	244	19	69	1.79	5.4	28.2	15.2	150	269	0.19	0.98	11	179.7	1	1	0										1	0	12m	0	12m
189	1	73	27.4	1	0	0	1	1	0	0	1	1	1	0	3	5	43.3	143	166	16	83	1.78	6.4	25.8	12.2	16.8	329	0.36	1.05	22	1822	0	0	0										1	0	12m	0	12m
297	2	70	19.2	0	0	1	1	0	0	0	0	0	0	0	3	3	42.4	139	190	17	89	2.07	5.9	26.4	10.9	17.7	275	0.19	0.91	18	35.4	1	1	1										1	0	12m	0	12m
285	1	71	25.1	0	0	1	0	0	0	0	0	0	1	0	3	4	41.2	134	165	32	68	2.34	5.7	27.3	15.4	17.5	212	0.19	2.14	12	160.2	1	1	0										1	0	12m	0	12m
237	1	86	23.8	0	0	0	1	0	0	0	1	0	1	0	3	4	42.4	140	192	24	78	2.8	6	35.3	11.9	42.2	284	0.19	0.86	13	1879	1	1	1			1							1	0	12m	0	12m
387	1	59	25.6	1	1	1	1	0	0	0	0	0	0	0	3	1	41	142	184	22	82	1.54	5.5	25.4	11.7	96.6	287	0.19	0.99	14	22.6	0	0	0										1	0	12m	0	12m
314	1	68	25.5	0	0	0	0	1	0	0	0	0	0	0	3	2	45	153	321	12	60	2.14	8.9	35.6	11.5	17.6		0.29	1.03	12	270.2	1	0		0		1		1					1	1	2m	0	12m
178	2	78	24.1	0	0	1	1	0	0	0	1	0	0	0	3	5	3.82	123	129	22	62	2.31	6.2	32.8	11.8	17.4	176	0.21	0.98	20	2058	1	0	0			1							1	0	12m	0	12m
323	1	69	24.9	0	0	0	0	0	0	0	0	0	1	0	3	4	41.2	133	180	9	65	2.74	6.2	26.3	13.3	15.4	212	0.19	1.17	10	1542	0	0	0										1	0	12m	0	12m
214	1	62	24	0	0	1	1	0	0	0	0	0	0	0	3	1	39.7	135	112	18	85	1.18	6.2	25.4	11.9	18.4	215	0.06	3.36	24	387.2	1	1	0										1	0	12m	0	12m
289	1	64	26	0	0	0	1	0	0	0	0	0	0	0	0	1	44.7	151	246	45	88	2.56	6	27.7	12.1	15.8	187	0.04	1.22	9	199.1	0	0	0										1	0	12m	0	12m
447	1	77	25.4	1	0	1	0	1	0	0	0	0	0	0	3	4	42.4	142	133	11	83	2.26	5.1	31	13.5	17.2	244	0.67	0.99	13	961.3	1	0	1											0	12m	0	12m
359	2	83	25.2	0	0	1	0	1	0	0	0	0	0	0	3	6	37.6	123	208	4	76	2.79	7.2	28.2	15.2	45.7	262	0.17	1.01	12	1075	1	0	0										1	0	12m	0	12m
245	1	61	27.6	0	0	1	0	0	0	0	0	0	0	0	3	1	47.6	155	199	16	85	1.2	5.7	36.9	12.2	17.6		0.29	0.86	10	128.6	1	0		1		1		1						1	2m	0	12m
50	1	76	27	0	0	1	0	0	0	0	1	0	0	0	3	4	46.7	152	177	23	69	3.19	6.2	33.6	10.9	17.4	291	0.22	0.99	14	688.6	1	0	1			1							1	0	12m	0	12m
434	1	70	23.4	0	0	0	1	0	0	0	0	0	0	0	3	1	39.1	127	240	26	83	1.86	5.6	35.4	11.6	15.4	385	0.19	1.03	14	63.3	0	1	0										1	0	12m	0	12m
468	1	60	23.4	1	0	1	0	0	0	0	0	0	1	0	3	3	42.1	135	127	31	65	2.28	5.6	27.6	13.5	18.4	229	0.19	0.98	13	151	1	0	1										1	0	12m	0	12m
1	2	91	22.7	0	0	0	0	0	0	1	1	0	0	1	3	5	40.1	130	114	23	66	2.69	5.7	22.9	11.4	15.8	244	0.06	0.98	13	1533	0	0	1										1	0	12m	0	12m
427	2	84	21.2	0	0	0	0	0	0	0	0	0	0	0	3	4	40.3	133	316	13	65	1.62	6	33.4	11.8	17.9	410	0.04	0.98	10	5021	0	0	1										1	0	12m	0	12m
400	2	74	25.9	0	0	1	0	1	0	0	0	0	0	0	3	4	41	142	168	31	62	1.16	8	33.9	20.9	18.3	258	0.67	3.45	13	35	1	0	0										1	0	12m	0	12m
145	1	78	25.6	0	0	1	0	1	0	0	1	0	0	0	3	5	45.1	152	155	23	75	1.58	7.6	37.5	12.8	73.1	264	0.21	1.1	18	486.9	1	0	0			1								0	12m	0	12m
467	1	67	30.1	0	0	0	1	1	0	0	0	0	0	0	3	3	45.1	152	198	48	64	3.48	10.5	32.3	21	16.8	310	0.19	1.78	9	2031	0	1	0										1	0	12m	0	12m
4	1	63	25.2	1	1	0	0	0	0	1	1	0	0	0	3	1	38.5	131	227	23	83.48	1.86	5.7	25.6	10.5	17.3	204	0.22	0.91	13	807.7	0	0	1										1	0	12m	0	12m
513	2	57	31.3	0	0	1	1	1	0	0	0	0	0	0	3	4	43.3	143	237	32	60	4.36	6.6	33.3	16.1	17.4	310	0.19	2.2	11	896.2	1	1	0										1	0	12m	0	12m
132	1	55	25.5	0	0	0	1	1	0	0	1	0	0	0	3	2	48.2	166	142	21	72	2.63	6	20.4	11.6	105.9	180	0.2	1	22	482	0	0	0						1				1	1	3m	0	12m
507	1	61	21.1	0	0	1	0	0	0	0	0	0	0	0	3	1	43.5	146	199	24	76	1.36	5.9	27.2	10.4	17.8	252	0.19	0.9	18	24.7	0	0	0										1	0	12m	0	12m
144	2	73	32.3	0	0	0	0	1	0	1	1	0	0	0	3	4	41.8	133	133	315	88	2.06	5.8	25.6	13.8	16.5	296	3.87	1.18	12	2665	0	0	1										1	0	12m	0	12m
449	1	75	22.3	0	0	0	0	0	0	0	0	0	0	0	3	2	34.3	111	54	26	70	1.1	5.4	42.8	18.8	18	236	0.59	2.42	13	563.7	0	0	0										1	0	12m	0	12m
441	1	74	25.9	0	0	1	1	1	0	0	0	0	0	0	3	2	45.1	151	187	29	78	2.22	6.5	36.3	11.7	139.1	253	0.19	0.97	14	30.3	1	1	0										1	0	12m	0	12m
425	2	56	27.3	0	0	0	1	0	0	0	0	0	0	0	3	1	39.2	126	147	35	88	3.56	6.5	25.4	10.9	16.9	159	22.42	0.91	12	98.7	0	0	0										1	0	12m	0	12m
140	2	72	28.5	0	0	1	0	1	0	0	1	0	0	0	3	5	38.3	120	189	7	66	2.31	7.6	27.7	11.5	66.6	295	0.19	0.99	20	792.3	1	1	1			1							1	0	12m	0	12m
363	2	55	26.8	0	0	1	1	1	0	0	0	0	0	0	3	4	43.3	144	274	33	89	3.44	6.4	41	20	17.2	248	0.19	2.52	10	421.3	1	0	0										1	0	12m	0	12m
241	2	77	24.2	0	0	1	0	0	0	0	1	0	0	0	3	5	39	126	295	19	86	1.32	5.6	28.2	11.5	17	366	0.46	0.99	24	1217	1	0	1			1							1	0	12m	0	12m
277	2	58	23.2	0	0	1	1	0	0	0	0	0	0	0	3	2	38.9	127	211	17	72	3.31	5.5	36.9	15.9	18.3	170	0.02	1.72	9	81.3	1	1	0										1	0	12m	0	12m
231	2	51	23.1	0	0	0	1	0	0	1	1	0	0	0	3	2	45.3	146	217	45	78	3.26	5.6	33.6	19.3	17.8	194	0.19	2.46	13	1446	0	1	0										1	0	12m	0	12m
486	2	52	27	0	0	0	0	1	0	0	0	1	0	0	3	3	40.8	134	175	29	72	2.76	7.4	35.4	13.5	140.5	244	0.19	1.13	12	4932	0	0	0										1	0	12m	0	12m
481	2	75	19.2	0	0	0	0	0	0	0	0	0	0	0	3	3	36.3	116	267	15	80	1.59	5.4	27.6	11.5	17.2	313	0.44	0.96	10	321	0	0	0										1	0	12m	0	12m
148	2	74	26.2	0	0	1	1	1	0	0	0	0	0	0	3	4	35.3	115	253	32	69	2.8	5.6	22.9	10.7	17.7	243	0.15	0.92	14	329.5	1	1	1										1	0	12m	1	1m
306	1	62	27.7	0	0	1	1	0	0	0	0	0	0	0	3	1	38.1	130	169	20	89	2.61	5.5	33.4	11.9	62.1	305	0.05	1.03	7	56.3	1	0	0										1	0	12m	0	12m
293	1	68	23.7	0	0	0	0	0	0	0	0	0	0	0	3	1	48.8	160	175	19	87	2.76	5.5	35.6	11.5	17.6		0.06	0.86	11	20.4	0	0		1	1	0							1	0	12m	0	12m
218	1	77	25.8	0	0	1	0	1	0	0	0	0	1	0	3	6	41.6	146	142	29	87	1.32	4.9	42.8	11.8	17.4	194	0.04	0.99	13	103.7	1	0	1										1	0	12m	0	12m
466	2	53	23.2	0	0	0	0	0	0	0	0	0	0	0	3	1	38.8	120	194	13	89	3.01	5.8	36.3	13.3	15.4	226	0.67	1.03	32	73.6	0	0	0										1	0	12m	0	12m
360	1	66	19.2	0	0	1	0	0	0	0	0	0	1	0	3	5	46.7	155	233	23	60	3.34	6.3	25.4	11.9	18.4	258	0.19	0.98	15	757.9	1	1	0											0	12m	0	12m
190	1	69	25.1	0	0	0	1	0	0	0	0	0	0	0	3	1	41.7	143	231	23	62	1.7	5.5	27.7	12.1	15.8	259	0.19	1.08	12	44.8	0	1	0											0	12m	0	12m
288	2	69	19.2	0	0	0	0	0	0	0	0	0	0	0	3	2	41.1	134	176	15	87	1.8	5.7	41	13.5	17	200	0.11	1.94	13	1871	0	0	0										1	0	12m	0	12m
472	1	54	21.2	1	0	0	0	0	0	0	0	0	0	0	3	1	48.1	163	252	16	68	2.98	5.6	28.2	15.2	150	210	0.19	1.03	10	465.8	0	0	0										1	0	12m	0	12m
267	1	78	34.3	1	0	1	0	1	0	0	0	0	1	0	3	7	41.5	133	171	18	80	0.92	7.5	36.9	12.2	16.6	286	0.2	0.91	13	1274	1	0	1										1	0	12m	0	12m
44	2	62	22.2	0	0	1	0	0	0	0	0	0	0	0	3	2	42.8	137	221	15	88	3.51	6	33.6	10.9	17.6		0.06	0.86	18	283.6	1	0		1										0	12m	0	12m
203	2	76	24.1	0	0	0	0	0	0	0	0	1	0	0	3	3	37.3	120	198	12	87	1.68	5.9	35.4	10.2	17.4	354	0.04	0.99	9	361	0	0	0										1	0	12m	0	12m
445	1	69	23.9	0	1	1	0	0	0	0	0	0	0	0	3	3	38.9	130	100	38	67	1.18	6.1	27.6	12.5	15.4	240	0.67	1.03	13	2308	1	0	1											0	12m	0	12m
226	2	75	24.3	0	0	1	0	0	0	0	0	0	1	0	3	6	37.6	122	286	16	82	1.17	6.4	22.9	11.3	18.4	264	0.31	0.98	11	109.3	1	0	0										1	0	12m	0	12m
299	1	60	27.5	0	0	0	1	0	0	0	0	1	0	0	2	1	36.1	119	115	38	72	3.13	4.7	33.4	20.8	15.8	242	0.1	3.39	22	1114	0	0	0										1	0	12m	0	12m
256	1	63	25.3	1	1	1	0	1	0	0	0	0	0	0	3	2	44.7	150	207	38	89	2.57	6.9	23.5	11	17.8	216	0.16	0.95	18	359.1	1	1	1										1	0	12m	0	12m
355	2	68	23.2	0	0	0	1	0	0	0	0	0	0	0	1	2	48.5	155	235	19	80	4.07	5.8	25.1	10.4	17.9	294	0.33	0.87	12	118.6	0	1	1										1	0	12m	0	12m
269	1	64	27.7	0	1	0	0	1	0	0	0	1	0	0	1	2	44	150	152	11	82	1	6.1	77.1	18.8	150	243	0.48	1.98	13	5847	0	0	1										1	0	12m	1	2m
411	2	82	24.3	0	0	1	1	0	0	0	0	0	0	0	3	5	46.4	157	229	8	65	2.2	5.6	26.5	12.3	18.4	258	1.02	1.03	14	3709	1	1	1										1	0	12m	0	12m
242	2	65	22.1	0	0	1	1	0	0	1	0	0	1	0	4	5	44.9	144	182	60	88	1.83	6	26.9	12	17.9	182	1.77	1.03	12	176.1	1	1	0										1	0	12m	0	12m
506	1	62	24.9	0	1	1	0	0	0	0	0	0	0	0	3	1	42.3	144	193	15	60	2.89	5.6	43.9	20.2	18.8	210	0.19	2.54	20	148.6	1	0	0										1	0	12m	0	12m
406	1	66	20.1	1	0	1	1	0	0	0	0	0	0	0	3	2	41.8	139	151	14	86	1.69	6.4	37	11.9	84.3	264	0.19	0.86	10	120.6	1	1	1										1	0	12m	0	12m
432	2	81	19.2	0	0	1	1	0	0	0	0	0	1	0	3	7	38.5	132	208	11	78	0.63	6.4	35.6	13.5	119.4	245	0.16	0.99	24	662.9	1	1	1										1	0	12m	0	12m
90	1	72	25.6	0	0	1	0	1	0	0	0	0	0	0	3	3	48.1	164	161	23	77	2.11	5.2	27.8	13.2	16.4	333	0.2	1.03	9	219.9	1	0	1										1	0	12m	0	12m
367	1	69	25	0	0	1	1	0	0	0	0	0	1	0	3	4	49.3	164	259	23	71	1.87	5.5	34.9	13	150	219	0.19	0.98	13	243.2	1	1	0										1	0	12m	0	12m
106	2	76	20.3	1	0	1	0	0	0	1	0	0	1	0	4	6	39.6	127	202	131	73	2.54	5.7	27.8	12	16	293	0.06	1.03	12	1534	1	1	0										1	0	12m	0	12m
82	1	69	22.8	0	0	1	0	0	0	0	1	0	0	0	3	3	44.4	148	189	10	62	2.58	5.8	28.5	13.4	15.6	248	0.04	1.15	10	1271	1	0	0			1							1	0	12m	0	12m
398	1	52	26.8	0	0	0	0	0	0	0	0	0	0	0	1	1	47.4	161	169	33	76	2.41	5.7	29.3	12.7	19.9	165	0.67	1.06	14	9356	0	0	1										1	0	12m	0	12m	0
346	2	75	32.2	0	0	1	1	1	0	0	0	0	1	1	3	9	43.2	141	193	38	70	3.55	6.4	31.5	13.8	101.7	378	0.72	1.18	18	2365	1	0	0					0					1	0	12m	0	12m
414	1	51	21	1	1	0	0	0	0	1	0	0	0	0	3	1	41.2	139	140	52	88	2.32	6.3	35	15.9	83.7	376	0.29	1.33	15	4365	0	0	0										1	0	12m	0	12m
60	1	74	22.3	0	0	1	0	0	0	0	0	0	0	0	3	2	41.2	120	196	19	70	2.21	6.1	35.6	11.5	17.6		0.06	0.86	17	197.6	1	0		1	1	1							1	0	12m	0	12m
200	1	65	23	1	1	0	0	0	0	0	0	0	0	0	3	1	46.9	153	176	14	79	3.28	5.9	42.8	11.8	17.4		0.04	0.99	13	1176	1	1		1		1							1	0	12m	0	12m
421	1	73	25.2	0	0	1	0	1	0	0	0	0	0	0	3	3	41	137	194	27	67	1.37	6.9	36.3	13.3	15.4	398	0.67	1.03	6	191.1	1	0	0										1	0	12m	0	12m
11	1	54	21.2	0	0	0	0	0	0	0	1	0	0	0	1	1	50.2	159	174	17	75	2.58	6	25.4	11.9	18.4		0.06	0.98	14	4223	1	0	0	0		1							1	0	12m	0	12m
28	2	84	20.3	0	0	1	0	0	0	0	1	0	0	0	3	5	36	113	181	10	72	2.85	5.2	27.7	12.1	15.8	265	0.04	1.07	13	4055	1	0	0			1							1	0	12m	0	12m
435	1	74	22	0	0	0	0	0	0	0	0	0	0	0	1	3	43.4	141	211	16	80	1.28	5.2	41	13.5	23	213	0.67	0.92	10	73.1	1	0	1	1		1							1	0	12m	0	12m
302	2	64	30.3	0	0	1	1	1	0	0	0	0	0	0	1	5	38.9	126	155	25	71	2.53	6.5	28.2	15.2	18.7	202	0.11	1.85	13	797.4	1	1	0										1	0	12m	0	12m
349	1	55	22.2	0	1	1	0	0	0	0	0	0	0	0	3	1	42.5	144	198	20	83	2.16	5.3	36.9	12.2	17.6		0.06	0.86	18	312	1	0		1		1							1	0	12m	0	12m
262	2	63	23.3	0	0	1	1	0	0	1	0	0	0	0	3	3	40.6	136	309	105	72	2.05	6.5	33.6	10.9	17.4	304	0.04	0.99	9	843.5	1	0	0										1	0	12m	0	12m
336	2	69	19.2	0	0	1	0	0	0	0	0	1	0	0	2	4	38.1	122	220	33	60	2.29	5.7	35.4	12	15.4	357	0.67	1.03	13	4239	1	0	0			1							1	0	12m	0	12m
46	1	59	24.5	1	1	1	0	0	0	0	0	0	0	0	2	1	40.5	137	193	61	86	2.38	5.3	27.6	11.5	18.4		0.23	0.98	11	1084	1	0	0	1	1	1							1	0	12m	0	12m
482	2	70	27	0	0	1	1	1	0	0	0	0	0	0	2	5	41.7	136	172	23	68	3.58	6.9	22.9	11.8	15.8	297	0.44	0.96	22	608.6	1	0	0										1	0	12m	0	12m
311	2	65	20.3	0	0	0	0	0	0	0	0	0	0	0	1	2	41.1	138	335	17	89	1.16	5.1	33.4	13.3	18	275	0.05	1.07	18	47.8	1	0		1	1	1							1	0	12m	0	12m
496	2	54	28.7	0	0	0	1	0	0	0	0	0	0	0	1	1	35.6	116	212	8	85	3.58	5.7	30.2	11.9	17.2	244	0.19	0.89	12	113.3	0	0	0										1	0	12m	0	12m
110	1	62	25.1	0	0	1	0	0	0	0	0	0	1	0	2	3	42.6	156	145	25	61	2.17	5.5	49.7	12.1	150	293	0.19	1.2	13	313.4	1	0	0										1	0	12m	0	12m
321	2	76	23.1	0	0	0	0	0	0	1	0	0	0	0	2	4	34.2	113	173	43	80	1.5	5.3	27.4	13.5	17.9	209	0.49	1.44	14	1218	0	0	1										1	0	12m	0	12m
116	1	50	24.2	0	1	0	0	0	0	0	1	0	0	0	1	1	43	143	121	15	77	2.19	6.1	29.1	15.2	15.8	211	0.19	1.07	12	528	0	0	0										1	0	12m	0	12m
372	2	73	22.4	0	0	1	1	0	0	0	0	0	0	0	2	4	43.6	146	186	19	87	2.05	6.7	27.8	12.2	19.1	269	0.19	0.9	20	571.7	1	1	0										1	0	12m	0	12m
142	2	66	24.9	0	0	1	1	0	0	0	0	1	0	0	2	3	42	136	232	6	64	3.11	5.6	26.4	10.9	18.2	464	0.77	0.97	10	177.2	1	0	0			1							1	0	12m	0	12m
276	1	64	26.3	1	1	1	0	0	0	0	1	0	0	0	2	2	44.3	138	172	56	74	1.95	7.9	35.6	11.5	17.6		0.24	0.86	24	9083	1	0		0		1							1	0	12m	0	12m
465	2	75	25.6	0	0	0	1	0	0	0	0	0	0	0	1	3	35.9	123	286	20	71	3.65	5.8	42.8	11.8	17.4	286	0.19	0.99	9	202	0	0	0										1	0	12m	0	12m
104	1	78	27.34	0	0	1	1	1	0	0	0	0	0	0	2	4	43.1	152	165	10	72	1.33	5.3	36.3	13.3	15.4		0.31	1.03	13	798.6	1	1		0		1							1	0	12m	0	12m
368	1	70	26	0	0	1	0	0	0	0	0	0	0	0	2	2	47.6	160	117	12	71	2.18	5.5	25.4	11.9	18.4		0.13	0.98	12	1134	1	1		1	1	1		0	1				1	1	3m	0	12m
52	1	75	28.7	0	0	0	0	0	0	0	1	0	0	0	1	3	38.3	124	181	50	67	1.84	5.6	27.7	12.1	15.8	265	1.48	0.94	10	747.6	0	1	1										1	0	12m	0	12m
158	2	63	25	0	0	0	0	1	0	0	1	0	0	0	1	3	42.1	136	188	31	72	2.67	6.2	41	13.5	17.5	259	0.12	1.86	14	1973	0	0	0										1	0	12m	0	12m
120	1	59	23.6	0	0	1	0	0	0	0	0	0	0	0	1	1	49.8	167	165	22	78	1.88	5.7	28.2	15.2	17.5	235	0.05	2.78	19	372.3	0	1	0										1	0	12m	0	12m
404	2	72	27.9	0	0	0	1	1	0	1	0	0	0	0	2	3	40.1	131	149	47	83	2.86	6.1	36.9	12.2	150	322	0.34	1.09	18	4934	1	0	0							1			1	1	3m	0	12m
415	2	72	23.3	0	0	1	0	0	0	0	0	0	0	0	2	3	36.7	117	188	46	76	1.66	5.1	33.6	10.9	20.5	298	0.23	0.96	7	51.5	1	0		1	1	0				1			1	1	4m	0	12m
146	2	78	23.3	0	0	0	0	1	0	0	1	0	0	0	1	5	37.9	145	167	16	78	2.31	5.8	35.4	11.8	18.2	284	0.24	0.86	13	2202	1	0	1			1								0	12m	0	12m
264	1	61	24.3	1	0	1	1	0	0	0	0	0	0	0	1	1	40.6	140	135	20	77	2.17	5.6	27.6	11.1	17.1	207	0.31	0.99	13	41.1	0	0	0										1	0	12m	0	12m
179	1	66	24.5	0	0	0	0	0	0	0	1	0	0	0	1	2	41.9	141	194	14	83	3.34	5.6	22.9	18.5	18.3	194	0.13	1.03	10	643.8	0	0	0										1	0	12m	0	12m
113	1	64	24.6	1	0	0	1	0	0	0	1	0	0	0	1	1	45.9	150	179	27	69	3.75	6.3	33.4	12.8	115.3	352	0.52	0.98	13	3498	0	1	0										1	0	12m	0	12m
153	1	74	26.8	0	0	1	0	0	0	0	0	0	0	0	2	2	45.8	155	129	15	80	2.99	4.9	26.2	12.1	18	200	0.19	1.01	18	38.2	1	0	1										1	0	12m	0	12m
385	1	66	30	0	0	1	0	1	0	0	0	1	0	0	2	4	35.5	118	299	11	60	2.18	7.7	26.4	10.8	17.4	228	0.24	0.93	9	1922	1	1	0			1							1	0	12m	0	12m
246	2	75	25	0	0	1	1	1	0	0	1	0	1	1	3	9	37.9	121	421	30	78	2.24	8.5	39.8	18.1	150	469	0.41	1.54	13	1348	1	1	0			1				0			1	0	12m	0	12m
325	2	62	20.2	0	0	0	0	0	0	0	0	0	0	0	1	2	38.3	132	190	12	66	2.99	6	33.8	13.5	139.7	253	0.19	1.13	11	1219	0	0	0										1	0	12m	0	12m
253	1	61	27.8	1	0	1	0	0	0	0	0	0	0	0	1	1	45.7	147	233	18	75	1.3	5.1	39.9	11.8	112.8	192	0.19	1.02	22	128.8	1	0	1										1	0	12m	0	12m
97	2	54	20.3	0	0	0	1	0	0	0	0	0	0	0	1	1	39.1	125	153	17	79	3.36	6.1	32.1	11.6	18.3	255	0.26	1	18	79.3	0	0	0										1	0	12m	0	12m
375	1	74	25.5	0	0	1	0	1	0	0	0	0	0	0	2	3	43.8	145	261	19	62	1.4	6.6	35.6	11.5	17.6		0.23	0.86	12	83.6	1	0		1	1	0							1	0	12m	1	6m
355	1	77	25	0	0	1	0	0	0	0	0	0	1	0	3	6	48.1	161	200	25	86	1.04	5.5	32.8	11.8	17.4		0.24	0.99	13	211	1	0		1		1							1	0	12m	0	12m
379	2	70	23.1	0	0	0	0	0	0	0	0	0	0	0	1	2	41.1	132	214	21	72	1.15	6.4	36.3	13.3	15.4	196	0.31	1.03	13	135.9	0	0	1										1	0	12m	0	12m
520	1	65	26	1	1	1	1	0	0	0	0	0	0	0	3	2	47.4	157	177	34	73	2.48	5.2	25.4	11.9	18.4	322	0.13	0.98	10	151.8	1	1	0										1	0	12m	0	12m
439	1	75	22.1	1	0	1	0	1	0	0	0	0	0	0	2	4	39.3	130	260	5	65	2.61	6.4	27.7	12.1	15.8	244	0.19	1.13	13	38.6	1	0	0										1	0	12m	0	12m
399	1	73	25.2	0	0	1	0	0	0	0	0	1	1	0	3	4	36.7	128	223	10	62	1.05	5.5	41	13.5	98.8	248	0.19	1.04	18	49.9	1	0	0			1							1	0	12m	0	12m
165	2	65	32.1	0	0	1	1	1	0	0	0	0	0	0	2	4	42.4	141	291	22	79	4.28	5.6	28.2	15.2	150	247	0.09	1.08	9	121.6	1	0	0										1	0	12m	0	12m
275	2	78	20.1	0	0	0	0	0	0	0	0	0	0	0	1	4	36.8	120	180	24	65	2.27	5.5	36.9	12.2	17.1	269	2.19	1.08	13	2347	0	0	0											0	12m	0	12m
75	1	69	27.4	1	0	1	0	1	0	0	0	0	0	0	2	2	43.9	146	206	17	68	1.85	5.8	33.6	10.9	17.6	197	0.19	1.03	11	119.6	1	0	0										1	0	12m	0	12m
39	1	68	25.3	0	0	1	0	0	0	0	0	0	0	0	2	2	41.7	135	154	16	82	2.22	5.3	35.4	11.5	17.6		0.23	0.86	22	101.4	1	0		1	1								1	0	12m	1	3m
295	1	73	23.5	0	0	0	0	0	0	0	0	0	0	0	1	1	39.2	129	200	26	81	2.17	5.8	27.6	11.8	17.4		0.24	0.99	18	130.9	1	0		0	1	1							1	0	12m	0	12m	0
78	1	65	24.1	1	0	0	1	0	0	0	1	0	0	0	1	2	43	145	181	15	61	4.15	5.6	22.9	13.3	15.4	251	0.31	1.03	14	927.4	0	0	0										1	0	12m	0	12m
378	1	68	23.5	0	0	0	0	0	0	0	0	1	0	0	1	1	42.9	143	145	10	87	2.97	5.6	33.4	11.9	18.4	253	0.13	0.98	13	78.5	0	0	0										1	0	12m	0	12m
66	2	73	21	0	0	0	0	0	0	0	0	0	1	0	3	4	40.6	133	172	14	65	2.7	6.1	35.6	12.1	15.8		0.23	0.86	13	1329	0	1		0		0								0	12m	0	12m	0
293	2	67	22.8	0	0	1	1	0	0	0	0	0	0	0	3	4	34.7	112	319	26	70	3.86	5.6	42.8	13.5	17.7	325	0.24	0.99	32	421.6	1	0	0										1	0	12m	0	12m
306	1	58	26.17	1	1	1	0	1	0	0	0	0	0	0	3	2	39.9	130	234	23	63	1.59	9.6	26.3	15.2	17.6		0.31	1.03	15	26.4	1	0		0	1	0							1	0	12m	1	3m
395	1	65	24.7	0	0	0	1	0	0	0	0	0	0	1	1	1	48.2	165	154	18	80	4.02	5.3	25.4	12.2	17.4	184	0.13	0.98	12	30.2	0	0	0										1	0	12m	0	12m
327	1	69	23	0	1	0	0	0	0	0	0	0	0	0	3	1	43.9	149	197	16	87	2.16	5.8	27.7	10.9	15.4		0.23	0.86	13	90.9	1	0		1	1	0							1	0	12m	0	12m
108	1	56	24.1	1	0	1	0	0	0	0	0	0	0	0	1	1	45.3	155	190	17	63	2.84	5.7	41	13.1	18.4	197	0.24	0.99	10	334.6	0	0	0											0	12m	0	12m
340	1	56	24.1	0	0	0	0	0	0	0	0	1	0	0	1	1	44.8	143	187	9	81	1.84	4.8	28.2	12.1	15.8	154	0.31	1.03	13	22.9	0	0	0										1	0	12m	0	12m
377	1	53	23.2	0	0	1	0	0	0	0	0	0	0	0	1	1	41.3	136	217	15	87	2.54	5.7	26.9	11.3	17	281	0.13	0.98	18	30.4	1	0	0										1	0	12m	0	12m
418	1	67	25.5	0	0	0	1	0	0	0	0	0	1	0	3	3	43.7	146	181	16	80	4.11	6.1	33.6	10.1	18.2	228	0.22	0.84	9	43.8	0	1	0											0	12m	0	12m
10	2	70	19.9	0	0	1	1	0	0	1	1	0	0	0	3	4	47.1	154	255	11	72	2.44	5.8	35.4	18.8	19	255	0.08	2.42	13	563.9	1	0	0			1							1	0	12m	0	12m
442	2	62	23.5	0	0	0	1	0	0	0	0	0	0	0	1	1	35.5	125	212	21	89	1.23	5.1	27.6	12.7	32.7	209	0.19	1.06	11	51.9	0	0	0										1	0	12m	0	12m
193	2	82	23.6	0	0	0	0	1	0	0	1	0	0	0	1	5	39.8	126	208	11	63	2.18	6.8	22.9	11.4	15.4	339	3.32	0.98	13	4858	1	0	0			1							1	0	12m	0	12m
186	2	51	25.4	0	0	0	1	0	0	0	0	0	0	0	1	1	36	123	240	18	84	3.73	5.4	33.4	10.7	18.1	212	0.18	0.92	9	61.3	0	0	0										1	0	12m	0	12m
384	2	57	23.4	0	0	0	0	0	0	0	0	0	0	0	1	2	40.9	136	95	21	88	2.14	5.9	25.9	11	17.7	201	0.23	0.95	11	495.5	0	0	0										1	0	12m	0	12m
197	1	81	24.6	0	0	0	1	1	0	0	1	0	0	0	1	4	26.8	84	456	5	78	1.33	6.6	32.7	12.7	15.5	494	0.24	1.1	9	1259	0	1	1										1	0	12m	0	12m
122	2	53	20.3	0	0	0	0	0	0	1	1	0	0	0	1	2	37.7	125	144	33	87	1.07	5.7	33.8	12.5	53	303	0.31	1.08	6	914.7	0	0	0										1	0	12m	0	12m
503	1	63	20.2	0	0	1	0	0	0	0	0	0	0	0	1	1	46	150	150	32	88	2.8	5.3	28.2	11.4	18.3	216	0.13	0.95	14	53.2	0	0	0										1	0	12m	0	12m
522	2	76	21.5	0	0	0	1	0	0	0	0	0	0	0	1	4	36.1	116	171	16	81	3.45	5.8	35.1	12.2	18.6	222	0.19	1.86	15	154.5	1	1	0										1	0	12m	0	12m
493	2	71	23.3	0	0	1	0	0	0	0	0	0	1	0	3	5	34.3	115	149	17	61	1.44	5.6	41.6	12.9	130.6	316	0.19	1.11	9	97.9	1	0	0										1	0	12m	0	12m
327	2	86	19.3	0	0	1	0	1	0	0	0	0	1	0	3	8	26.2	85	320	5	80	2.95	8	46.7	12.7	21.2	500	0.31	1.1	32	411.1	1	1	0									1	1	0	12m	1	2m	1
324	1	52	22.6	0	0	0	0	0	0	0	0	0	0	0	1	1	45.1	150	200	12	82	2.37	5.6	27.4	11.1	18.1	286	0.19	0.96	15	485.1	0	0	0									1	1	0	12m	0	12m
260	2	63	21.4	0	0	1	0	0	0	0	0	0	0	0	1	3	41.5	131	203	18	63	2.09	5.9	23.1	10.6	16.7	367	0.23	0.91	12	964.7	1	0	0										1	0	12m	0	12m
126	2	75	20	0	0	0	1	0	0	0	1	0	1	0	3	6	38.8	129	196	18	85	4.32	5.8	26.8	11.5	17.3	246	0.27	0.99	13	404.8	0	1	1										1	0	12m	0	12m
109	1	76	24.7	0	0	1	0	0	0	0	0	0	0	0	3	3	31.5	107	148	36	84	2.18	5.3	35.6	11.5	17.6		0.23	0.86	10	1346	1	0		1		0							1	0	12m	1	3m
492	1	54	24.6	0	1	0	0	0	0	0	0	0	0	0	1	1	42.7	141	220	17	70	3.69	6.4	42.8	11.8	17.4	186	0.24	0.99	13	428.4	0	0	0										1	0	12m	0	12m
257	2	85	20.4	0	0	0	0	0	0	1	0	0	0	0	3	4	38.2	124	195	52	80	2.12	5.7	36.3	13.3	15.4	233	0.31	1.03	18	1035	0	1	1										1	0	12m	0	12m
191	1	85	22	0	0	1	0	1	0	0	1	0	0	0	3	5	45.1	153	179	15	76	1.83	7.2	25.4	11.9	18.4	202	0.13	0.98	9	549.6	1	1	1			1							1	0	12m	0	12m
334	1	59	23.2	0	0	1	1	0	0	0	0	0	0	0	1	1	45.3	151	308	27	77	2.78	13.1	27.7	12.1	15.8	209	0.07	2.05	13	173.2	1	1	0										1	0	12m	0	12m
256	2	64	23.3	0	0	1	1	0	0	0	0	0	0	0	1	2	34.4	116	222	34	81	1.46	5.3	41	13.5	18.2	199	0.19	1.06	11	213.2	1	1		1		1							1	0	12m	0	12m
155	2	80	22.28	0	0	1	1	1	0	0	0	0	1	0	3	7	43	136	180	18	78	1.08	8.6	28.2	15.2	68.3	264	0.39	1.01	10	34	1	0	0										1	0	12m	0	12m
301	1	51	34.3	0	0	0	1	1	0	0	0	0	0	0	1	2	44.2	149	133	32	89	2.07	5.6	36.9	12.2	150	231	0.15	1.01	11	517.7	0	1	0									1	1	0	12m	0	12m
433	1	57	24.6	0	0	0	0	0	0	1	0	0	1	0	3	2	42.3	141	200	136	67	3.5	5.9	33.6	10.9	19.5	159	0.19	0.98	11	213	0	1	1									1	1	0	12m	0	12m
112	1	73	23.9	0	0	0	1	0	0	0	0	0	0	0	1	1	41.4	138	183	14	78	3.04	5.9	35.4	12.5	17.2	224	0.2	1.08	8	137.9	0	0	0										1	0	12m	0	12m
196	2	66	23.6	0	0	1	1	0	0	1	1	0	0	0	3	4	34	114	204	42	63	1.91	7.1	27.6	37.1	19.1	193	0.09	3.13	15	1921	1	0	0			1							1	0	12m	0	12m
450	1	63	20.3	0	0	1	0	0	0	0	0	0	0	0	1	2	46	154	212	30	74	1.61	5.2	22.9	12.6	93.3	193	0.19	1.05	14	1004	1	0	1										1	0	12m	0	12m
26	1	68	25	1	0	1	0	0	0	1	1	0	1	0	4	4	43.1	136	180	58	87	1.33	6.3	33.4	14.2	61.8	175	0.07	1.18	13	774.3	1	0	0			1							1	0	12m	0	12m
493	1	77	24.8	0	0	1	0	0	0	0	1	0	0	0	3	4	27.8	86	110	18	65	1.57	5.6	27.6	11.5	17.6		0.23	0.86	9	898.6	1	0		0		0							1	0	12m	0	12m
279	1	65	23.5	0	0	1	0	0	0	0	0	0	0	0	3	2	41.4	139	183	17	79	3.08	6.7	22.9	11.8	17.4	471	0.24	0.99	13	225	1	0	0										1	0	12m	0	12m
18	1	78	23.2	0	0	1	0	0	0	1	1	0	0	0	3	4	44.6	156	167	27	65	3.33	5.2	33.4	13.3	15.4	300	0.31	1.03	12	513.1	1	1	1			1							1	0	12m	0	12m
322	2	80	25	0	0	1	0	1	0	0	0	0	0	0	3	6	37.4	123	106	19	75	2.68	8.4	23.5	11.9	18.4	457	0.13	0.98	13	3792	1	1	0											0	12m	0	12m
381	1	73	21.2	1	1	1	0	0	0	0	0	0	1	0	4	4	36.3	122	252	29	88	0.62	5.3	27.6	12.1	15.8		0.23	0.86	12	509.5	1	0		0		0	1	1						1	6m	0	12m
399	1	72	33.5	0	0	1	1	1	0	0	0	0	0	0	3	3	42.2	140	187	10	72	1.49	6.2	22.9	13.5	16.6		0.24	0.99	14	715.3	1	1		1		1							1	0	12m	0	12m
56	2	53	23.3	0	0	0	0	0	0	0	0	0	0	0	1	1	34.8	108	83	15	72	2.45	6.2	33.4	15.2	17.6		0.31	1.03	10	522.4	0	0		1		0	1			1			1	0	12m	0	12m
412	1	56	22.3	0	0	0	0	0	0	0	0	1	0	0	1	1	45.9	167	228	13	75	2.21	5.3	23.5	12.2	17.4	275	0.13	0.98	14	191.8	0	0	1											0	12m	0	12m
272	2	71	22.3	0	0	1	0	0	0	1	0	0	0	0	3	3	37.7	119	119	50	77	2.23	5.7	27.4	10.9	15.4	318	0.22	1.38	32	3330	1	0	0			1							1	0	12m	0	12m
374	1	85	23.5	0	0	0	0	0	0	0	0	0	0	0	1	3	43.2	136	153	45	69	2.23	6.4	34.1	14.9	18.4	213	0.45	1.29	15	885.9	0	0	0										1	0	12m	0	12m
183	1	72	31.7	1	0	1	1	1	0	0	0	0	0	0	3	3	39.7	137	158	27	62	0.73	5.4	26.6	11.5	16.9	264	0.29	0.99	12	156.8	1	1	1											0	12m	0	12m
518	1	85	26.3	0	0	1	0	0	0	0	0	0	1	0	3	6	32.9	108	115	23	89	2.37	6	34.7	15.2	150	291	0.71	2.19	13	1356	1	0	0										1	0	12m	0	12m
400	1	80	24.5	0	0	1	0	0	0	0	0	0	0	0	2	3	41.9	142	173	20	80	1	6	31	12	18	240	0.19	1.11	10	3640	1	0		1		1							1	0	12m	0	12m
216	1	52	32.4	0	0	1	1	1	0	0	1	0	0	0	1	3	38.5	133	202	11	83	1.5	6.3	26.3	11.1	18.7	191	0.13	0.96	13	527.6	1	1	0			1						1	1	0	12m	0	12m
510	1	79	27.5	1	1	1	0	0	0	0	0	0	0	0	3	4	42.4	145	176	23	83	2.59	6.1	26.8	11.5	17.5	214	0.51	0.96	18	704.1	1	0	0										1	0	12m	0	12m
220	1	71	25.2	0	0	1	0	0	0	0	0	0	0	0	2	2	42.2	142	209	35	83	1.53	6	26.7	10.3	17.9	207	0.38	0.89	9	108.6	1	0	1											0	12m	0	12m
167	1	62	23.2	0	0	0	0	1	0	0	0	0	0	0	1	1	40.4	132	140	25	63	1.24	5.7	26.6	12.6	17.5	203	0.23	1.09	13	27.9	0	1	0										1	0	12m	0	12m
437	2	69	31.2	0	0	1	0	0	0	0	0	0	0	0	2	3	38.1	125	220	16	69	2.9	5.9	28	10.4	17.6	269	0.21	0.87	11	48.9	1	1	1					1					1	1	12m	0	12m
72	1	63	25.6	1	1	0	0	0	0	0	0	0	1	0	2	2	44.5	145	185	9	71	3.16	5.3	30.5	11.9	16.9	320	1.17	1.03	10	104.5	0	0	0									1	1	0	12m	0	12m
335	1	67	19.2	1	0	0	1	1	0	0	0	0	1	0	2	4	38.4	125	134	13	81	1.57	5.7	23.7	11	17.9	240	0.47	0.95	8	58.4	0	1	1										1	0	12m	0	12m
457	1	64	24.3	0	0	1	1	0	0	0	0	0	1	0	2	3	47.7	167	195	17	78	4.32	5.4	27	15.6	17.4	312	0.19	2.72	12	122.4	1	1	0										1	0	12m	1	3m	1
416	2	62	33.2	0	0	1	1	1	0	0	0	0	0	0	1	4	41.3	137	194	27	83	1.02	5.9	26.8	11.1	18.2	307	0.24	0.92	14	635.8	1	0	0										1	0	12m	0	12m
455	1	51	32.6	0	0	0	1	1	0	0	0	0	0	0	1	1	39	131	172	19	77	1.85	6.4	31.6	12.1	150	222	0.19	1.01	14	161.3	0	0	0											0	12m	0	12m
3	2	67	31.3	0	0	1	1	1	0	0	1	1	1	0	3	8	38.4	128	213	17	88.18	1.91	5.2	34.1	17.5	16.9	316	0.19	1.49	9	453	1	0	1			1						1	1	0	12m	0	12m
159	1	75	23.4	0	0	1	0	0	0	0	0	0	0	0	2	3	40.1	130	171	15	86	1.26	4.9	32.9	15.8	16.9	259	0.19	3.79	16	236.4	1	0	0											0	12m	0	12m
463	1	62	18.2	0	0	0	0	0	0	1	0	1	0	0	1	1	40.2	135	92	123	87	0.9	5.2	27.3	12	17.9	164	3.39	1	9	1575	0	0	0										1	0	12m	0	12m
244	1	69	29.7	0	0	1	1	1	0	0	0	0	0	0	2	3	44.8	153	159	8	89	2.43	7	25.7	11.7	16.9	217	0.29	1.01	15	89.7	1	1	1											0	12m	0	12m
333	1	65	25.2	0	0	1	0	1	0	0	0	0	0	0	2	4	39.9	130	285	27	72	2.38	6.7	33.9	12	105.4	222	0.27	1.03	12	1119	1	0	0										1	0	12m	0	12m
268	1	74	22.4	0	0	0	0	1	0	0	0	0	0	0	1	2	49.5	165	173	16	75	1.76	6.8	34.1	11.4	18.5	212	0.12	0.98	16	240.8	0	1	1										1	0	12m	0	12m
272	1	73	22.4	1	0	1	0	0	0	0	0	0	0	0	2	2	43	144	178	20	88	2.27	6.6	27.3	12	15.9	481	2.22	1	7	299.5	1	0		1		1							1	0	12m	0	12m
98	1	67	25.8	0	0	0	0	0	0	0	0	0	0	0	1	1	40.7	144	135	18	77	1.94	4.7	33.7	13.1	16	234	0.26	1.13	14	48.6	0	0	1										1	0	12m	0	12m
248	1	54	28.1	0	0	1	0	0	0	0	0	0	0	0	1	1	45.6	152	258	30	60	1.47	5.4	22.9	13.9	17	209	0.19	1.19	18	64.4	1	0	0										1	0	12m	0	12m
305	1	66	23.2	0	0	0	0	0	0	0	0	0	0	0	1	1	41.9	137	141	35	64	1	5.6	30.7	12.2	18.8	240	0.19	1.11	10	183	1	1		0		1							1	0	12m	0	12m
401	2	67	22.1	0	0	1	0	0	0	0	0	0	0	0	2	3	36	121	210	13	76	3.24	5.5	39.4	12.9	130.7	210	0.19	1.11	10	71	1	0	0										1	0	12m	0	12m
296	2	86	21.8	0	0	0	0	1	0	0	0	0	1	0	2	6	49.3	159	172	28	60	2.23	7.5	35.1	12	150	305	0.15	1.03	9	370.7	0	1	0									1	1	0	12m	0	12m
341	1	55	24.4	0	0	1	1	0	0	0	0	0	0	0	1	1	42.7	145	190	19	70	1.77	5.5	29.1	11	17.5	222	0.19	0.95	9	22.5	0	0	0										1	0	12m	0	12m
392	1	84	22.4	1	1	0	0	1	0	0	0	1	0	0	2	3	43.4	145	143	11	87	2.22	7.7	28.2	11.3	17.3	275	0.48	0.94	20	306.8	0	1	0										1	0	12m	0	12m
139	1	62	23.5	1	1	1	0	0	0	0	0	0	0	0	2	1	39.6	135	166	12	80	2.56	5.7	35.9	12.4	150	264	0.19	1.07	11	158.1	0	0	0										1	0	12m	0	12m
369	1	73	20.1	0	0	0	0	0	0	0	0	0	0	0	1	1	43.1	144	244	14	62	2.14	6	39	12.1	86.5	231	0.23	1.04	13	234	0	1	0									1	1	0	12m	0	12m
228	1	59	24.5	0	0	0	0	0	0	0	1	1	0	0	1	1	43.8	138	113	38	76	1.58	5.8	52	17.7	19	191	0.24	2.41	12	482.4	0	1	0									1	1	0	12m	0	12m
402	2	79	30.1	0	0	0	1	1	0	0	0	0	1	0	2	6	41.8	139	174	10	76	2.93	5.8	23.4	11.9	16.5	351	0.31	0.86	16	1555	1	1	1										1	0	12m	0	12m
444	1	70	19.9	0	0	0	0	0	0	0	0	0	0	1	1	2	42.2	140	88	22	69	1.62	5.7	35.6	13.4	132.4	231	0.13	0.99	16	1081	1	1	1										1	0	12m	0	12m
259	1	67	27.8	0	0	1	0	0	0	0	1	0	1	0	3	5	42.8	143	152	41	75	2.32	6.9	27	13.3	18.5	192	0.56	1.03	6	563.8	1	1	1			1							1	0	12m	0	12m
157	2	71	22.3	0	0	1	0	0	0	0	0	0	0	0	2	3	40.2	136	235	11	60	2.43	5.8	28.8	12	18	243	0.26	0.98	10	44	1	1	0										1	0	12m	0	12m
429	1	73	23	1	1	0	0	0	0	0	0	0	0	0	2	1	44.9	153	166	15	88	2.61	6	25.6	12.5	17.4	210	0.19	1.01	8	370.7	1	0		1	1	1				1m			1	0	12m	0	12m
266	1	53	25.9	0	1	1	0	0	0	1	0	0	0	0	3	1	39	133	229	52	79	2.23	5.5	23.1	10.7	18.4	180	0.23	0.89	32	54.2	1	0	0										1	0	12m	0	12m
435	2	78	22.4	0	0	1	0	0	0	0	0	1	0	0	2	5	37.1	120	205	28	69	2.28	5.5	26	13.5	119.4	245	0.24	1.17	15	538	1	1	1			1							1	0	12m	0	12m
270	2	74	26.3	0	0	0	1	0	0	0	0	0	0	0	1	3	28.4	92	115	17	72	3.9	5.5	33.7	13.2	67.8	218	0.31	1.13	12	613.6	0	1	0										1	0	12m	0	12m
303	2	66	18.2	0	0	0	0	0	0	0	0	0	1	0	2	4	34	116	232	13	68	1.56	5.1	24.3	11.3	18.1	209	0.13	0.97	13	229.4	0	0	1										1	0	12m	0	12m
15	1	62	26.9	0	0	0	0	0	0	1	0	1	0	0	1	1	44.4	154	161	12	70	3.1	5.3	32.6	10.9	17.5	227	0.1	0.96	10	147.9	0	1	0										1	0	12m	0	12m
448	2	73	21.3	0	0	0	0	1	0	0	0	0	0	0	1	3	122	38.6	279	6	76	2.01	5	27.6	11.5	16.6		0.23	0.86	13	118.7	1	0		1		1							1	0	12m	0	12m
230	1	73	24.4	0	0	0	0	0	0	1	1	0	1	0	3	4	35.9	113	85	61	81	1.31	6	22.9	11.8	17.6	237	0.24	0.99	18	4854	0	0	0										1	0	12m	0	12m
462	1	69	24.7	0	0	1	0	0	0	0	0	0	0	0	2	3	46.8	149	122	40	77	1.69	5.3	33.4	13.3	17.4	206	0.31	1.03	9	1111	1	1	0										1	0	12m	0	12m
381	2	74	22.1	0	0	1	0	0	0	0	0	0	0	0	2	3	39.2	137	182	13	84	1.39	5.4	23.5	11.9	15.4	184	0.13	0.98	13	337.7	1	1	1										1	0	12m	0	12m
384	1	65	23	1	0	0	0	0	0	0	0	0	0	0	1	1	42.5	140	170	15	89	3.3	5.9	24.5	12.1	18.4	320	0.35	0.96	11	56.6	0	0		1	1	0							1	0	12m	0	12m
234	1	82	24.4	0	0	1	0	0	0	0	1	1	0	0	2	4	43.6	139	148	19	64	2.9	5.7	29	13.5	18.1	255	1.34	0.9	10	889.9	1	0	0			1							1	0	12m	0	12m
286	2	53	27.2	0	0	0	1	1	0	0	0	0	0	0	1	3	33.6	107	347	10	67	6.14	6.4	26.5	15.2	16.5	315	0.19	2.1	19	829.1	0	0	0										1	0	12m	0	12m
105	1	65	21.8	0	0	1	0	0	0	0	0	0	0	0	2	2	46.1	159	188	22	69	2.36	5.3	27.6	12.2	16.6		0.23	0.86	16	486	1	0		1	1	1					1		1	0	8m	1	3m	1
224	1	88	25	0	0	1	1	0	0	0	1	0	0	0	2	4	47.3	160	133	20	81	1.7	10.3	22.9	10.9	17.6	237	0.24	0.99	32	939.9	1	1	1			1			1				1	1	6m	0	12m
394	1	63	25.5	0	0	0	0	1	0	0	0	0	0	0	1	1	40.9	137	123	44	89	1.35	5.6	33.4	12.3	17.4	174	0.31	1.03	15	49.9	0	1	1										1	0	12m	0	12m
163	1	85	23.4	0	0	0	1	0	0	0	1	0	0	0	1	3	43	140	192	14	65	1.48	6	23.5	11.9	15.4	322	0.13	0.98	12	770.3	0	1	0									1	1	0	12m	0	12m
68	1	66	26.4	1	1	1	0	1	0	0	1	0	0	0	3	3	41.6	138	188	16	69	3.8	6.1	32.6	11.4	18.4	254	1.48	0.86	13	256	1	1	1			1							1	0	12m	0	12m
346	1	62	35.3	0	1	0	0	1	0	0	1	0	0	0	1	2	39.5	128	204	16	74	2.2	7.2	27.6	11.5	16.6		0.23	0.99	10	477.7	0	1		0	1	0							1	0	12m	0	12m
363	2	54	24	0	0	0	0	0	0	0	0	0	0	0	0	1	48.4	159	191	33	62	1.3	5.5	22.9	11.8	17.6		0.24	1.03	13	256.7	0	1	1	1	1	0								0	12m	0	12m
21	1	93	20.1	0	0	0	0	0	0	0	1	1	1	0	2	5	35.7	118	142	19	64	2.47	5.8	33.4	13.3	17.4	254	0.31	0.98	18	2337	0	1	0									1	1	0	12m	0	12m
358	1	70	24.2	0	0	1	0	0	0	0	0	0	0	0	2	2	43.8	147	189	12	61	2.5	5.4	23.5	11.9	15.4	222	0.13	1.03	9	323.6	1	0	0										1	0	12m	0	12m
391	2	63	21.1	0	0	0	1	0	0	0	0	0	0	0	0	2	41.2	135	155	22	77	2.24	5.6	28.6	12.1	18.4	222	0.19	0.99	13	2105	0	0	0										1	0	12m	0	12m
255	1	67	19.8	0	0	1	0	0	0	0	0	0	0	0	2	1	44.7	149	162	10	62	2.06	5.5	28.2	13.5	17.2	199	0.3	1.02	11	32.6	1	0	1										1	0	12m	0	12m
428	1	78	22.4	0	0	1	0	0	0	0	0	0	0	0	2	3	52.8	178	172	20	74	2.12	5.9	30.1	15.2	17.6	240	1.25	0.99	16	127.9	1	0	0										1	0	12m	0	12m
119	1	70	22.9	0	0	1	0	0	0	0	0	0	0	0	2	2	42.3	138	110	13	61	2.7	5.8	26.6	12.2	19	244	0.19	0.97	11	396.7	1	0	1										1	0	12m	0	12m
198	2	66	24.2	0	0	1	0	1	0	0	1	0	1	0	3	7	34.6	112	242	14	83	0.92	7	31.3	10.9	17.2	319	0.4	1.39	12	550.4	1	1	0			1							1	0	12m	0	12m
329	2	72	23	0	0	0	0	0	0	0	0	0	1	0	2	5	37	123	178	5	69	1.81	5.3	31.3	12.7	150	242	0.19	1.09	11	467.3	0	1	0											0	12m	0	12m
162	2	85	20.1	0	0	1	0	0	0	0	1	0	1	1	3	8	35.4	114	228	12	69	2.16	4.9	30.7	11.9	17.1	285	0.4	0.99	32	538.6	1	1	1			1							1	0	12m	0	12m
79	1	77	28	0	0	1	1	0	0	0	0	0	0	0	2	3	41.6	142	158	13	75	2.08	6.1	27	11.6	17.1	250	0.17	1	15	67.4	1	0	1										1	0	12m	0	12m
309	1	58	24.2	0	0	1	1	0	0	0	0	0	1	0	2	3	37.4	127	220	14	72	1.75	5.9	35.3	23	17.4	200	0.19	2	12	77.1	1	0	0										1	0	12m	0	12m
176	1	62	32.9	1	0	0	1	1	0	0	0	0	0	0	0	1	49.4	165	161	15	76	3.77	7.9	28.9	11.7	17.2	269	0.24	1.01	13	294.1	0	0	0										1	0	12m	0	12m
121	1	68	23.9	0	0	1	0	0	0	0	1	0	0	0	2	3	41.9	136	232	13	75	2.44	6.2	29.7	18.7	16.7	345	0.15	1.59	10	542.8	1	0	0			1							1	0	12m	0	12m
354	1	54	24.9	1	1	1	1	0	0	0	0	0	0	0	2	1	41.1	131	249	21	87	2.21	5.7	24.9	10.9	16.6	224	0.22	0.91	13	142.6	1	1	1										1	0	12m	0	12m
497	1	68	23	0	0	0	0	0	0	0	0	0	0	0	1	1	42.1	142	163	8	88	1.54	5.8	27.6	11.5	16.6		0.23	0.86	18	353.2	0	1		1	1	0							1	0	12m	0	12m
14	1	83	22.8	0	0	0	0	0	0	1	0	0	0	1	2	3	34.1	110	135	9	60	2.44	5.8	22.9	11.8	17.6	177	0.24	0.99	9	421	0	0	0										1	0	12m	0	12m
330	1	70	24.2	1	1	0	1	0	0	0	0	0	0	0	2	1	43.9	148	186	24	70	3.57	5.6	33.4	13.3	17.4	280	0.31	1.03	13	374.6	0	0	0										1	0	12m	0	12m
413	1	65	25.4	0	0	0	0	1	0	0	0	0	0	0	1	3	47.6	158	163	21	67	2.95	6.7	23.5	11.9	15.4	298	0.13	0.98	11	1835	0	0	0										1	0	12m	0	12m
103	2	68	20.5	0	0	0	0	0	0	0	0	0	0	0	1	1	37.2	121	265	7	86	2.01	5.2	31.6	12.1	18.4	146	0.23	1.13	8	44.8	0	0	0											0	12m	0	12m
101	1	67	22.1	1	1	0	0	0	0	0	1	0	1	1	3	5	40.4	129	78	25	80	1.25	5.8	34.4	13.5	17.1	284	0.23	0.86	13	3421	0	1	0											0	12m	0	12m
238	2	76	22.1	0	0	1	0	0	0	0	1	0	1	0	3	6	30.8	98	174	23	74	1.13	5.5	39.8	15.2	42.2	147	0.24	0.99	13	3940	1	0	0			1							1	0	12m	0	12m
370	1	68	24.8	1	0	1	0	0	0	0	0	0	1	0	3	5	48.8	165	161	18	60	1.78	5	38.2	12.2	15.4	334	0.31	1.03	18	5845	1	1	1									1	1	0	12m	1	11m
243	1	73	28.1	0	0	1	1	0	0	0	0	0	0	0	2	2	39.9	129	178	15	81	2.36	5.5	25.3	10.9	18.3	229	0.13	0.98	15	53.8	1	0	1										1	0	12m	0	12m
221	1	79	23.2	0	0	1	0	0	0	0	0	0	0	0	2	3	44	144	155	9	83	1.66	5.5	26.9	11.9	16.9	274	1.11	1.03	15	393.8	1	1	1										1	0	12m	0	12m
207	2	71	23.1	0	0	1	0	0	0	0	1	0	0	0	2	4	42.4	135	190	14	63	2.07	6.3	31.5	15.2	150	312	0.2	1.31	8	1762	1	0	0			1							1	0	12m	0	12m
375	1	63	23.8	0	0	1	0	0	0	0	0	0	0	0	1	1	46.5	153	195	17	61	2	5.7	29.6	13.5	119.3	240	0.19	1.13	12	183	1	0	0									1	1	0	12m	0	12m
212	2	65	23.4	0	0	1	0	0	0	0	1	1	1	0	3	6	36.7	120	97	15	83	1.08	5.6	30.4	14.4	150	269	0.08	1.24	11	441.7	1	1	0			1							1	0	12m	0	12m
180	1	57	26.6	0	0	1	0	0	0	0	0	0	0	0	1	1	40.2	132	185	22	66	2.93	6.1	26.2	10.9	16.9	327	0.43	0.94	14	124.9	1	0	0										1	0	12m	0	12m
331	1	51	32.2	1	1	1	1	1	0	0	0	1	0	0	2	3	47.9	161	117	31	83	3.33	7.9	26.1	11.2	17.3	198	0.16	0.97	14	953	0	1	0										1	0	12m	0	12m
195	1	55	25.5	0	0	1	1	0	0	0	0	0	0	0	1	1	40	139	221	36	64	3.12	5.7	25.1	10.7	17.9	217	0.2	0.92	12	47.4	0	0	0										1	0	12m	0	12m
407	2	78	23.2	0	0	1	1	1	0	0	0	0	1	0	3	7	46.6	157	209	22	87	2.94	6.4	33.4	13.8	20.4	258	1.29	1.15	13	1262	0	1	1										1	0	12m	0	12m
109	1	79	24.8	0	0	0	0	0	0	0	1	0	0	0	1	3	38.9	131	205	11	67	2.25	5.8	26.5	11.2	17.5	295	0.25	0.97	13	745.6	0	0	0										1	0	12m	0	12m
283	2	60	23.4	0	0	0	0	0	0	0	0	0	0	0	0	1	38.8	124	177	15	87	1.99	6.4	27	10.8	17.3	291	0.23	0.93	10	26.6	0	0	0										1	0	12m	0	12m
410	2	67	27.6	0	0	0	0	0	0	1	0	0	0	0	2	2	39.8	135	291	44	65	3.24	6.4	32	10.7	110	323	0.24	0.92	13	233	0	0	0										1	0	12m	0	12m
217	2	57	21.2	0	0	0	0	0	0	0	0	0	0	0	0	1	30.1	94	161	15	84	2.32	5.9	29.3	11.1	18	187	0.31	0.96	18	70	0	0	0										1	0	12m	0	12m
376	2	59	22.1	0	0	1	1	0	0	1	0	0	0	0	2	2	39.7	135	195	53	65	4.02	5.4	28.2	11.2	19.3	212	0.13	0.93	9	52.7	0	1	0										1	0	12m	0	12m
382	2	67	21.3	0	0	0	1	0	0	0	0	0	1	0	2	5	36.6	120	202	23	70	2.18	6.1	28.8	12.2	88.8	274	0.19	1.05	13	722.5	0	0	0										1	0	12m	0	12m
31	1	74	26.4	0	0	1	0	0	0	0	0	0	1	0	3	3	39.9	131	178	16	64	1.64	6.2	30	12.1	16.6	314	0.19	1.04	11	50.9	0	1	1										1	0	12m	0	12m
291	2	75	23.1	0	0	0	1	1	0	0	0	0	1	0	2	7	39.3	125	221	16	66	2.37	6.2	23.5	11.1	15.3	375	2.27	0.96	22	1174	0	0	0										1	0	12m	0	12m
501	2	59	21.3	0	0	0	0	0	0	0	0	0	0	0	0	1	38.3	125	100	28	68	2.3	5.2	30.7	13.2	17.7	252	0.34	1.14	18	83.1	0	1	1										1	0	12m	0	12m
313	1	71	24.2	0	0	0	0	0	0	0	0	0	0	0	1	1	38.6	130	230	9	79	1.89	5.5	24.4	11.2	17.7	225	0.99	0.97	10	148.3	0	0	1											0	12m	0	12m
29	1	59	25.2	0	0	1	0	0	0	0	0	0	1	0	2	2	42.3	142	183	19	83	0.78	5.3	27.6	11.5	16.6		0.23	0.86	10	886.1	1	1		1	1	0						1	1	0	12m	1	5m
124	2	59	21.3	0	0	1	1	0	0	0	0	0	0	0	1	2	40.4	128	129	17	71	3.51	5.7	22.9	11.8	17.6	266	0.24	0.99	8	205.9	1	0	0										1	0	12m	0	12m
271	1	72	25.4	1	1	1	0	0	0	0	0	0	0	0	3	3	37.7	122	161	29	89	2.89	5.6	33.4	13.3	17.4	366	0.31	1.03	13	671.6	1	0	0											0	12m	0	12m
315	1	66	22.3	0	0	1	0	1	0	0	0	0	1	0	3	5	43.3	140	161	20	84	0.83	6.7	23.5	11.9	15.4	207	0.13	0.98	13	267	1	1	1										1	0	12m	0	12m
379	1	72	24	0	0	1	0	0	0	0	0	0	0	0	2	2	39.1	125	205	26	87	1.73	6.1	27.6	12.1	18.4		0.23	0.86	10	208.8	1	0		0		1							1	0	12m	1	8m
171	1	68	25.3	1	1	1	0	0	0	0	0	0	0	0	3	2	42.2	142	132	26	86	2.12	5.7	22.9	13.5	18.3	199	0.24	0.99	13	233	1	0	0											0	12m	0	12m
344	2	50	21	0	0	0	0	0	0	0	0	0	0	0	0	1	46.5	158	218	11	74	2.59	5.3	33.4	15.2	16.6		0.31	1.03	18	23.4	0	0		1	1	0							1	0	12m	0	12m	0
151	1	50	23.7	0	0	0	0	0	0	0	1	1	0	0	0	1	44	147	116	19	85	2.16	5.3	23.5	12.2	17.6	197	0.13	0.98	9	587.2	0	0	0										1	0	12m	0	12m	0
505	1	61	24.6	0	0	0	0	0	0	0	0	0	0	0	0	1	39.3	133	156	19	84	2.21	4.9	28.2	10.9	17.4	142	1.53	1.05	13	3392	0	0	1										1	0	12m	0	12m	0
517	1	77	25.3	0	0	1	0	0	0	0	0	0	0	0	2	3	37.8	127	166	12	64	2.33	5.3	28.4	11.2	15.4	179	0.22	1.02	11	589.6	1	0		0	1	0				1			1	1	8m	0	12m	0
316	2	60	23.1	0	0	0	1	0	0	0	0	0	0	0	0	1	39.7	130	253	14	76	3.8	5.3	24.3	10.9	18.4	286	0.97	0.91	22	62.5	0	1	0										1	0	12m	0	12m	0
489	2	58	22.5	0	0	0	0	0	0	0	0	1	0	0	0	2	46	160	123	21	87	3.69	6.4	34.7	14.9	53.1	181	3.33	1.3	18	2179	0	0	0										1	0	12m	0	12m	0
431	1	74	23.5	0	0	1	0	1	0	0	0	0	0	0	2	4	38.2	126	119	22	70	1.95	6.2	34	14.2	116.6	264	0.83	1.19	11	2133	1	1	0									1	1	0	12m	0	12m	0
245	2	73	22.3	0	0	1	0	0	0	0	1	0	0	0	2	4	36.5	111	186	15	89	2.32	5.9	23	10.9	18.2	255	0.28	0.94	13	1230	1	0	1										1	0	12m	0	12m	0
440	1	75	24.6	0	0	1	0	0	0	0	0	0	0	0	2	3	47.4	162	110	25	87	2.17	6.2	28.5	11.3	17	268	0.23	0.98	13	55.4	1	0	1										1	0	12m	0	12m	0
339	2	64	20.1	0	0	1	0	0	0	0	0	0	0	0	1	4	39.7	128	146	14	78	2.4	5.6	34.3	15.3	18.2	231	0.24	2.2	10	1252	1	0	0										1	0	12m	0	12m
403	1	65	23.8	0	0	1	0	0	0	1	0	0	1	0	4	5	39.3	128	113	60	64	1.57	5.7	34.9	13.1	139.5	187	0.31	1.09	13	853.9	1	1	0										1	0	12m	0	12m	0
81	1	66	22.5	0	0	1	1	0	0	0	0	0	0	0	2	1	45.5	149	245	20	78	3.17	5.2	25.3	12.2	17.6	284	0.13	0.98	18	21.9	1	0	0										1	0	12m	0	12m	0
9	2	68	18.7	0	0	1	0	0	0	1	0	0	0	0	3	3	36.2	119	113	43	74	2.5	5.5	32.6	11.8	16.1	251	0.38	0.98	9	106.7	1	0	1										1	0	12m	0	12m	0
423	2	67	27.1	0	0	1	0	0	0	0	0	0	0	0	2	4	39.5	133	221	19	60	2.11	6.4	29	12.6	30.5	380	0.19	0.95	13	4436	1	1	1										1	0	12m	0	12m	0
201	1	67	24.6	0	0	0	1	0	0	0	1	0	0	0	1	1	43.9	148	315	34	68	3.2	6.2	31.3	16.2	18.5	189	0.23	0.98	11	406.4	0	0	0										1	0	12m	0	12m	0
233	1	83	23.5	0	0	1	0	0	0	0	1	0	0	0	2	4	40.2	134	170	13	70	2.09	5.6	26.6	12.1	17.8	264	0.24	1.04	22	1024	1	0	0											0	12m	0	12m	0
282	1	78	33.2	1	0	1	0	1	0	0	0	0	1	0	3	7	41.5	133	171	18	80	0.92	7.5	26.3	10.6	16.6	286	0.31	0.91	18	1274	1	1	1										1	0	12m	0	12m	0
417	2	76	26.2	0	0	0	0	0	0	0	0	0	1	0	2	5	36.9	125	178	34	79	2.76	6	32.8	12.8	122.4	248	0.13	1.07	10	317.5	0	0	0											0	12m	1	3m	0
446	1	73	23.5	0	0	0	0	0	0	0	0	0	0	0	1	1	41	137	158	12	88	2.12	6.1	30.8	11.5	17.3	188	0.19	0.96	10	184.1	0	1	1										1	0	12m	0	12m	0
128	2	71	25.8	0	0	1	1	1	0	0	0	0	0	0	2	4	42	135	109	29	85	2.01	8.1	30.1	12	17.2	195	0.19	1.03	19	93.7	1	0	0										1	0	12m	0	12m	0
305	1	65	27.2	1	0	0	1	0	0	0	0	0	0	0	1	2	43.2	145	167	20	74	3.3	6.4	28.9	10.5	17.9	195	0.16	0.9	13	35.2	0	0	1										1	0	12m	0	12m	0
33	1	61	28.4	0	0	1	1	0	0	0	0	0	0	0	1	1	38.5	128	222	16	80	2.57	5.5	26.3	11.4	18	204	0.78	0.98	13	66.9	0	0	0										1	0	12m	0	12m	0
114	1	80	26.2	0	0	0	0	1	0	1	1	0	0	0	2	4	39.1	131	121	51	66	1.95	7.2	30.5	13.2	35.3	469	0.69	1.13	24	15731	0	1	1										1	0	12m	0	12m	0
190	1	70	29.7	0	0	1	0	1	0	0	0	0	0	0	2	3	34.1	112	143	15	83	1.97	6.8	27.6	11.5	16.6		0.23	0.98	13	253	1	0	0										1	0	12m	0	12m	0
188	2	79	27.7	0	0	0	0	1	0	0	1	0	0	1	1	6	42.8	139	166	24	80	1.13	6.8	22.9	11.8	17.6	408	0.24	0.98	13	593.3	1	1	1										1	0	12m	0	12m	0
89	2	59	30.2	0	0	1	1	1	0	0	0	0	0	0	1	2	37.4	120	189	9	81	3.4	5.2	33.4	13.3	17.4	279	0.31	0.95	10	15.3	1	0	0										1	0	12m	0	12m	0
41	1	61	25.1	0	0	1	0	1	0	0	1	0	0	0	1	3	38	122	126	32	66	1.94	6.1	23.5	11.9	15.4	195	0.13	0.98	13	1848	1	0	0							1		1	1	1	2m	0	12m	0
114	1	80	25.9	1	0	1	0	1	0	0	0	0	0	0	2	4	43.2	140	215	13	70	1.32	5.3	27.6	12.1	18.4		0.23	0.98	18	266.5	1	1	1	1		0							1	0	12m	1	1m	1
478	2	72	25.4	0	0	0	0	0	0	0	0	0	0	0	1	2	38.3	127	194	39	83	2.32	5.3	22.9	13.5	16.6		0.24	0.98	9	962.5	1	0		1	1	1							1	0	12m	1	2m	0
169	1	62	25.3	1	1	1	0	0	0	0	1	0	0	0	2	2	44	152	375	28	77	1.6	5.8	33.4	15.2	17.6	268	0.31	0.95	13	1297	1	0	0										1	0	12m	0	12m	0
241	1	71	25	0	0	0	1	0	0	0	0	0	0	0	1	1	45.8	151	150	27	72	1.47	5.8	23.5	12.2	17.4	293	0.13	0.98	11	119.4	1	1		1		1							1	0	12m	0	12m	0
320	1	74	25.5	1	0	1	1	1	0	0	0	0	0	0	2	3	38.9	130	175	23	77	1.92	9.6	25.2	10.9	15.4	234	0.36	0.95	22	320.7	1	1	0										1	0	12m	0	12m	0
491	2	83	27	0	0	1	0	0	0	0	0	0	0	0	2	5	37.3	123	111	10	60	1.4	6	36	13.1	18.4	204	0.58	1.13	18	458.9	1	1	1										1	0	12m	0	12m	0
480	1	68	25.2	1	1	1	0	0	0	0	0	0	0	0	3	3	43.7	144	175	19	84	0.94	5.4	26.7	10.2	18.4	256	0.4	0.88	18	689.8	1	1	1										1	0	12m	0	12m	0
280	1	71	25.1	0	0	0	0	0	0	0	0	0	0	0	1	1	35.3	120	233	12	74	1.3	5.6	31.1	12	16.8	286	0.13	1.03	13	84.8	0	1	1										1	0	12m	0	12m	0
393	1	60	19.8	0	0	0	0	0	0	0	0	1	0	0	0	1	41.9	145	189	17	88	2.02	6.4	30.9	12.5	18.3	218	0.32	1.08	13	170.3	0	0	0										1	0	12m	0	12m	0
261	1	56	24.1	0	0	1	0	0	0	0	0	0	0	0	1	1	35.7	117	215	49	74	2.94	5.5	42	19.4	17.5	243	0.03	2.56	10	139.8	1	0	0										1	0	12m	0	12m	0
154	1	66	23	0	0	0	0	0	0	0	0	0	0	0	1	1	40.4	129	147	11	73	2.04	5.8	30.9	14.4	17.4	176	3.18	1.24	13	139.4	0	0	0										1	0	12m	0	12m	0
138	1	69	24	0	0	0	0	0	0	1	1	0	0	0	2	1	42.4	136	217	61	67	2.43	6.1	27.5	11.9	15.1	359	3.1	1.03	18	2894	0	0	0										1	0	12m	0	12m	0
331	1	84	26.2	0	1	0	0	0	0	0	0	0	0	0	2	2	47.8	165	218	70	69	2.85	5	33.4	11.5	16.6		0.23	0.98	9	855.7	0	0		1	1	0							1	0	12m	0	12m	0
290	2	67	31.1	0	0	1	1	1	0	0	0	0	0	0	2	5	38.9	128	204	19	64	1.72	6.9	23.5	11.8	17.6	201	0.24	0.98	13	1393	1	0	0										1	0	12m	0	12m	0
471	1	67	25.9	1	1	1	0	0	0	0	0	0	0	0	3	3	43.1	146	200	19	89	2.25	5.7	33.4	13.3	17.4	216	0.31	0.95	11	1444	1	0	1										1	0	12m	0	12m	0
166	2	65	25.1	0	0	1	0	0	0	0	1	0	0	0	2	4	42.7	142	158	23	66	2.22	5.3	23.5	11.9	15.4	342	0.13	0.98	22	657.7	1	0	0										1	0	12m	0	12m	0
206	1	54	25.4	0	0	0	1	1	0	0	0	0	0	1	0	2	43.4	149	99	13	85	0.65	15.5	27.8	12.1	18.4	315	8.91	1.01	18	267.7	0	0	0										1	0	12m	1	1m	0
371	1	55	20.3	0	0	1	1	0	0	0	0	0	0	0	1	1	41.7	146	310	15	63	3.83	5.8	33.8	13.5	16.8	547	0.26	0.91	12	47.3	1	0	0										1	0	12m	0	12m	0
194	2	83	25.5	0	0	1	0	1	0	0	1	0	0	0	2	6	38.3	124	308	19	83	2.32	6.4	24.9	15.2	17.1	425	1.76	0.97	11	1363	1	1	1										1	0	12m	0	12m	0
134	1	78	33.8	0	0	0	1	1	0	1	1	0	0	0	2	4	42.7	140	163	59	69	3.33	7.9	28.9	12.2	17.5	469	1.93	1	9	1338	0	1	1										1	0	12m	0	12m	0
362	1	69	33.3	1	0	0	0	1	0	0	0	0	0	0	1	2	36.3	119	155	13	87	1.19	7.6	26.3	10.9	16.6		0.23	0.98	10	675.1	1	1		1	1	1							1	0	12m	0	12m	0
419	1	75	21	0	0	1	0	0	0	0	0	0	1	0	3	5	39.9	167	213	15	75	1.83	5.5	35.3	11.9	17.6	275	0.24	0.98	13	243	1	0	0										1	0	12m	0	12m	0
87	2	81	30.3	0	0	1	1	1	0	0	1	0	0	0	2	6	38.2	125	318	10	63	2.18	6.1	27.8	11.6	17.4	453	0.31	0.95	7	1540	1	1	1											0	12m	0	12m	0
83	1	78	24.3	0	0	1	0	0	0	0	1	0	0	1	2	5	39	126	106	19	65	2.06	5.2	30.7	12.7	15.4	275	0.13	0.98	12	4800	1	0	0										1	0	12m	0	12m	0
219	1	68	24.5	0	0	1	0	0	0	0	0	0	0	0	2	2	46.6	154	195	23	83	1.17	5.8	27.6	11.5	18.4		0.23	0.95	15	836.2	1	1		0		0							1	0	12m	0	12m	0
45	2	51	25	0	0	0	0	0	0	0	0	0	0	0	0	1		132	161	35	65	1	5.2	22.9	11.8	18	240	0.24	0.98	10	183	0	0	0										1	0	12m	0	12m	0
																																								1
[truncated: 10 more columns]

## Sheet: eGFR≥90
No	Gender(male1)	AGE	BMI	Smoking	Aloclic	HTN	Dyslpidemia	DM	CKD	LIVER Dys	HF	CAD	Stroke	PAD	CHA2DS2-VASc	HAS-BLED	htc	Hb	PLT	ALT	eGFR	LDL-c	H1Ac	APTT	PT	TT	FIB	D-D	INR	CK-MB	NT-proBNP	Anti-hypertension agent	statins	Antiplatelet	PPI	Anti-arrythmic agent	β-blockers	systemic thrombosis	PE	VTE	Cardiac thromblis	STROKE	FEV＜40	LAD＞40	Thrombosis	TTT	Bleeding	TTB	Gastrointestinal hemorrhage
143	2	69	25.3	0	0	0	0	0	0	0	1	0	0	0	2	3	33.6	109	183	9	91	2.76	5.8	25.9	11.8	113.2	228	0.19	1.02	7	96	0	0	0										1	0	12m	0	12m
184	1	73	26.1	1	1	1	0	0	0	0	1	0	0	0	3	4	35.7	119	113	16	92	0.96	5.8	28.5	11.6	19	202	0.09	1	8	1012	1	1	1			1						1	1	0	12m	0	12m
298	1	71	24.8	0	1	1	0	0	0	0	1	0	0	0	3	4	41.6	140	199	18	101	2.23	5.8	28.2	10.5	18.4		0.19	2.46	9	124.1	1	0		0		0						1	1	0	12m	0	12m
13	1	72	23.2	0	0	1	0	0	0	1	1	0	0	0	3	4	49.1	168	124	21	98	1.92	6.2	29.5	11.7	17.2	241	0.46	1.11	10	637.1	1	1	0			1						1	1	0	12m	0	12m
478	1	77	19.8	0	0	0	1	0	0	0	0	0	0	0	2	3	47.5	154	252	18	96	2.76	6.3	24.7	12.4	17.4	207	0.83	1.05	10	28.8	1	0	0										1	0	12m	0	12m
310	1	79	24.5	0	0	1	0	0	0	0	0	0	0	0	3	3	42.4	140	224	12	104	0.57	6	32.3	12.6	18.2	240	0.47	2.95	11	63.8	1	0	1										1	0	12m	0	12m
56	1	74	25.7	1	1	0	0	1	0	0	0	0	0	0	3	3	44.7	157	174	10	120	2.5	6.5	31.1	11	18.3	263	0.11	0.96	12	6.1	0	0	0										1	0	12m	0	12m
94	1	79	24.6	1	1	0	0	0	0	0	0	0	0	0	3	3	40.8	136	213	26	111	3.07	5.2	26.7	11.8	18.4	241	0.24	1.03	15	280.9	1	0	0										1	0	12m	0	12m
53	2	73	21.1	0	0	1	1	0	0	0	0	0	0	1	3	3	39.8	134	278	8	100	1.61	5.9	28.2	10.5	19.1		0.19	0.86	11	379.7	1	0		0		1							1	0	12m	0	12m
174	1	73	23.3	1	0	0	0	0	0	0	1	0	0	0	2	3	44.7	153	105	43	92	1.96	5.8	39.5	11.7	18.4		0.36	0.99	10	185.5	1	0		1	1	0							1	0	12m	0	12m
239	1	75	21.6	1	1	1	0	0	0	0	0	0	0	0	3	3	41.5	142	228	17	100	1.55	5.3	24.7	12.4	17.2	311	0.19	1.03	14	248.9	1	0	0										1	0	12m	0	12m
32	1	79	28.1	1	0	1	1	0	0	0	0	0	0	0	3	3	44.1	151	198	21	99	2.77	5.7	32.3	12.6	17.4	195	0.19	0.98	14	70.3	1	1	1										1	0	12m	0	12m
107	1	64	23.6	1	0	1	0	0	0	0	0	0	0	0	2	3	42.3	143	218	10	94	2.8	5.9	29.4	11	18.2	185	0.19	1.06	10	86.2	1	1	1										1	0	12m	0	12m
408	1	70	21.3	1	1	0	1	0	0	0	0	0	0	0	3	3	47.5	164	170	36	102	2.18	5.2	35.8	11.8	18.3	189	0.46	1.04	15	242.5	1	0	0										1	0	12m	0	12m
115	1	79	23.1	0	0	0	1	0	0	0	0	0	0	0	2	3	41.2	138	233	15	98	3.23	6.1	33.9	10.8	18.4	191	0.83	0.93	11	88.9	1	0	0										1	0	12m	0	12m
172	2	73	22.4	0	0	0	0	0	0	0	1	0	0	0	2	3	35.9	119	198	17	100	2.81	6.8	27.2	14.6	19.1	259	0.47	1.25	15	692.3	0	0	1										1	0	12m	0	12m
281	1	81	23.6	0	0	1	0	0	0	0	0	0	1	0	3	7	39.1	130	220	22	94	2.27	6.4	29.7	11.3	48.4	275	0.11	0.97	14	408.1	1	1	1										1	0	12m	0	12m
102	1	78	22.9	0	0	0	1	0	0	0	1	0	0	0	2	3	46.7	161	142	35	97	2.03	5.7	32.4	26.2	15.6	392	0.24	2.2	15	438.5	1	0	0			1							1	0	12m	0	12m
164	1	75	25.7	0	0	1	0	1	0	0	0	0	1	0	3	4	40.5	133	190	20	96	2.76	6	26.9	13.1	150	189	0.19	1.13	15	13.9	1	0	0											0	12m	0	12m
22	1	79	25.8	0	0	0	0	0	0	0	0	0	0	0	2	3	44.4	153	223	16	97	2.36	5.2	33.3	11.9	16	429	0.36	1.03	11	6.9	0	0	0										1	0	12m	0	12m
152	1	80	26.2	0	0	1	1	0	0	0	0	0	0	0	3	3	41.2	138	306	9	96	4.98	6.1	23.9	10.7	16.6	420	0.19	0.92	7	52.2	1	1	1											0	12m	0	12m
76	1	74	22.2	0	0	0	0	0	0	0	0	0	0	0	2	3	35.2	118	191	33	98	1.79	6.1	45.6	15.3	15.9	484	0.19	1.31	16	229.5	0	0	0										1	0	12m	0	12m
351	2	76	21.5	0	0	1	1	0	0	1	0	0	0	0	3	4	40.3	129	241	44	92	2.54	5.6	37.7	12.1	107.4	340	0.29	1.04	9	76.5	1	0	0										1	0	12m	0	12m
54	1	65	23.4	1	1	0	1	0	0	0	0	0	1	0	3	3	41.3	136	216	32	98	1.32	5.8	28.2	10.5	18.4		0.19	2.46	9	186.1	1	1	1	1	1	1							1	0	12m	0	12m
477	1	76	32.4	0	0	0	1	1	0	0	0	0	1	0	3	4	45.8	157	235	24	94	1.45	6.4	39.5	11.7	17.2	360	0.46	1.11	14	199.1	1	1	1										1	0	12m	0	12m
451	1	60	24.3	0	0	1	0	0	0	0	0	0	1	0	3	4	41.9	141	206	45	96	1.27	6.4	24.7	12.4	17.4	216	0.83	1.05	9	26.7	1	1	1										1	0	12m	0	12m
371	1	62	23	0	0	1	0	0	0	0	0	0	0	0	2	3	44.9	148	203	11	96	1.91	4.7	32.3	12.6	18.2		0.47	2.95	11	6.2	0	0		1	1	0							1	0	12m	0	12m
475	1	63	25.4	0	0	0	0	0	0	0	0	1	0	0	2	3	45.9	152	278	18	106	2.49	5.9	24.7	11	18.3	316	0.11	0.96	20	744.1	1	0	0			1							1	0	12m	0	12m
117	1	60	24.8	1	0	1	1	0	0	1	0	0	0	0	3	3	45.5	156	134	54	115	1.69	5.8	34.5	11.8	18.4	250	0.24	1.03	11	257	1	0	0										1	0	12m	0	12m
457	2	69	21.4	0	0	1	0	0	0	0	0	0	0	0	3	4	40.7	138	149	10	93	2.32	5.5	25.6	10.5	19.1		0.19	0.86	12	265.4	1	0		1		1							1	0	12m	0	12m
91	1	66	25.9	1	0	0	0	0	0	0	0	0	0	0	2	3	38.4	129	146	12	94	1.76	5.5	33.6	11.7	46.9	235	0.36	0.99	13	128.6	0	0	1										1	0	12m	0	12m
308	1	64	24.3	0	0	1	0	0	0	0	0	0	0	0	2	4	44.7	149	149	21	98	3.13	5.4	26.9	12.4	46.9	270	0.19	1.03	9	423.6	1	0	1										1	0	12m	0	12m
118	2	74	23.2	0	0	0	0	0	0	0	1	0	0	0	2	3	42	137	200	25	91	1.15	5.3	26.7	12.6	41.5		0.19	0.98	10	952.5	1	0		1	1	1								0	12m	1	2m	1
223	1	69	24.4	1	1	1	1	0	0	0	0	0	0	0	3	3	40.9	135	149	21	103	1.84	5.9	26.1	11	46.9	319	0.04	1.06	10	72.9	1	0	0											0	12m	0	12m
12	2	67	21	0	0	0	0	0	0	0	0	0	0	0	2	2	39.5	132	262	13	100	2.71	5.3	31.9	11.8	17.4		0.19	2.46	11	23.7	0	0	0										1	0	12m	0	12m
100	2	67	20.7	0	0	0	0	0	0	1	0	0	0	0	3	2	43.1	139	249	100	94	2.34	6.2	26.7	12.8	46.9	332	0.46	1.11	12	20.8	0	0	0										1	0	12m	0	12m
474	2	69	25.4	0	0	0	0	1	0	0	0	0	0	0	2	4	42.4	131	144	29	96	1.13	8	34.2	14.2	46.9	252	0.83	1.05	15	4533	1	0	1										1	0	12m	0	12m
219	1	82	24.1	1	1	1	0	0	0	0	0	0	0	0	3	2	45	149	270	41	98	2.51	5.7	28.9	10.2	41.5	284	0.47	2.95	11	48.3	1	0	0										1	0	12m	0	12m
205	2	69	21.1	0	0	1	0	0	0	0	0	0	0	0	3	2	37.1	122	186	18	107	1.66	5.2	25.6	12.1	46.9	322	0.11	0.96	10	276.2	1	0	0										1	0	12m	0	12m
83	1	60	25.3	0	0	1	0	0	0	0	0	0	0	0	2	2	41.9	145	71	16	96	3.23	5.3	25.6	10.5	18.4		0.24	1.03	14	177.8	1	0		1	1	1							1	0	12m	0	12m
494	1	77	18	1	1	1	1	0	0	0	0	1	0	0	3	2	47.6	163	307	101	100	2.92	6.4	33.6	11.7	17.2	240	0.19	0.86	14	595.3	1	1	1			1							1	0	12m	0	12m
276	1	66	26.3	1	1	0	1	1	0	1	0	1	0	0	3	2	40.3	137	180	108	101	2.71	6.7	26.9	12.4	46.9	202	0.36	0.99	10	1027	1	0	1			1							1	0	12m	0	12m
328	1	68	23.2	1	0	0	0	0	0	0	0	0	0	0	2	2	40.1	133	183	19	94	2.74	5.1	26.7	12.6	46.9	264	0.19	1.03	13	9.4	1	0	0										1	0	12m	0	12m
149	1	65	26.5	0	0	1	0	1	0	0	1	0	0	0	3	4	45.4	152	140	27	93	2.76	6.1	26.1	11	41.5	168	0.19	0.98	12	901.3	1	0	1			1						1	1	0	12m	0	12m
307	2	66	22.4	0	0	1	1	0	0	0	0	0	0	0	3	2	38.4	126	185	15	95	3.68	5.3	31.9	11.8	46.9	225	0.19	1.06	14	70.3	1	0	0										1	0	12m	0	12m
461	1	68	22.4	0	0	0	0	0	0	0	0	0	0	0	2	1	35.3	117	197	10	93	2.7	5.4	26.7	12.8	19.1	193	0.19	1.07	9	80	0	1	0										1	0	12m	0	12m
175	1	57	23.6	0	0	0	1	0	0	0	1	0	0	0	2	1	43.2	142	254	24	100	3.52	5.6	21.4	10.5	19.1	148	0.9	0.9	12	993.9	1	1	0			1							1	0	12m	0	12m
238	1	62	21	0	0	1	0	0	0	0	0	0	0	0	2	1	46.8	158	231	58	94	1.81	5.4	25.6	10.5	18.3		0.19	2.46	12	833.7	1	0		1	1	1							1	0	12m	0	12m
300	1	62	25.2	1	0	1	0	0	0	0	0	0	0	0	2	1	44.4	152	239	76	94	1.75	5.7	33.6	11.7	18.4	302	0.46	1.11	11	57.1	1	1	1										1	0	12m	0	12m
436	2	65	25.7	0	0	0	0	1	0	0	0	0	0	0	2	4	39.1	130	183	18	93	1.26	7.6	26.9	12.4	19.1	296	0.83	1.05	9	666.3	0	1	0										1	0	12m	0	12m
199	2	67	28.1	0	0	0	1	1	0	1	0	0	0	0	3	4	36.4	124	225	43	101	1.95	7.8	26.7	12.6	46.9	239	0.47	2.95	14	276.9	1	1	0										1	0	12m	0	12m
383	1	55	25.5	0	0	1	0	1	0	1	0	0	1	0	3	4	38.4	136	107	132	98	2.97	6.4	26.1	11	46.9	307	0.11	0.96	13	153	1	0	0										1	0	12m	0	12m
320	1	70	26.8	1	1	0	0	0	0	0	0	0	0	0	3	1	37.3	124	103	87	93	1.79	6.9	31.9	11.8	41.5		0.24	1.03	9	346.4	1	0		0		1							1	0	12m	0	12m
281	1	59	23	1	0	0	0	1	0	0	0	0	0	0	2	1	44.8	149	204	61	108	1.44	5.6	26.7	10.5	46.9		0.83	0.86	12	961.8	1	1		1		1							1	0	12m	1	3m	1
295	1	63	22.1	0	0	0	1	0	0	0	0	1	0	0	2	1	44.1	152	209	18	91	3.78	5.9	29.8	11.7	18.3	200	0.47	0.99	24	356.2	1	0	0										1	0	12m	0	12m
227	2	60	23.4	0	0	0	0	0	0	0	0	0	0	0	2	1	40.3	134	231	12	120	0.79	4.9	31	12.4	18.4	168	0.83	1.03	20	329.6	0	0	0										1	0	12m	0	12m
396	1	69	21.9	0	0	0	1	0	0	0	0	0	0	0	2	1	47.8	158	273	31	98	4.78	5.5	28.1	12.6	19.1	189	0.47	0.98	20	564	1	1	0										1	0	12m	0	12m
173	2	46	31.3	0	0	0	1	1	0	0	0	0	0	0	2	2	40.8	135	196	32	104	2.76	7.3	29.8	11	17.5	334	0.23	1.06	16	64.3	1	0	0										1	0	12m	0	12m
225	1	64	24.4	0	1	0	0	0	0	1	0	1	0	0	3	1	40.6	133	186	245	99	2.62	5.7	36.6	11.8	96.9	215	0.19	1.1	13	168.2	0	0	0										1	0	12m	0	12m
368	2	54	18.3	0	0	0	0	0	0	0	0	1	0	0	2	2	34.6	110	88	10	91	1	6.6	47.2	16.6	150	194	0.19	1.39	8	357	1	1	0			1								0	12m	0	12m
64	1	69	23.8	0	0	0	0	0	0	0	0	0	0	0	2	1	48.2	166	265	30	92	2.55	6.1	25.6	10.5	18.3		0.19	2.46	10	625.3	1	0		1	1	1							1	0	12m	0	12m
357	2	67	21	0	0	0	0	0	0	0	0	0	0	0	1	2	41.4	134	281	14	102	2.72	5.1	33.6	11.7	18.4	253	0.46	1.11	11	1597	1	1	0										1	0	12m	0	12m
426	1	67	26.8	1	1	1	0	0	0	0	0	0	1	0	4	4	42.2	146	127	34	100	0.97	6.4	26.9	12.4	19.1	180	0.83	1.05	12	3730	1	1	0										1	0	12m	0	12m
274	1	69	23.6	0	0	1	0	0	0	0	0	0	0	0	3	2	40.3	132	228	17	91	1.97	6	26.7	12.6	18.4	209	0.47	2.95	10	39.2	1	0	0										1	0	12m	0	12m
263	1	52	24.5	0	0	0	0	0	0	0	1	0	0	0	1	1	47.8	162	264	14	97	2.23	5.5	26.1	11	46.9	181	0.11	0.96	11	104.5	0	0	0										1	0	12m	0	12m
514	2	69	25.7	0	0	1	0	1	0	0	0	1	0	0	3	4	40.3	131	237	14	97	2.95	6.3	31.9	11.8	46.9	181	0.24	1.03	11	75.6	1	0	0			1							1	0	12m	0	12m
499	2	60	30.1	0	0	1	1	1	0	0	0	0	0	0	1	4	40.3	134	236	10	94	1.96	6.9	26.7	11.6	41.5	266	0.19	0.86	14	66.2	0	1	1										1	0	12m	0	12m
498	1	57	18.3	0	0	0	0	0	0	0	0	0	0	0	1	1	43.9	146	222	12	91	2.73	5.7	27.4	12	46.9	288	0.36	0.99	12	477.9	1	0	0										1	0	12m	0	12m
446	2	66	22.1	0	0	1	0	0	0	0	0	0	0	0	3	6	43.4	133	339	16	92	2.22	5.1	25.6	10.5	18.4		0.83	1.03	11	69.3	1	1		0		1							1	0	12m	0	12m
345	1	68	25.9	1	0	0	1	0	0	0	0	0	0	0	1	1	47.6	155	187	19	100	2.95	6.1	33.6	11.7	19.1	237	0.47	0.98	16	1554	0	0	0										1	0	12m	0	12m
311	1	65	30.2	0	0	0	0	1	0	0	0	0	0	0	1	2	39.3	131	132	19	95	1.98	8.4	26.9	12.4	115.9	286	0.19	1.06	16	3202	1	1	1										1	0	12m	0	12m
278	2	66	23.1	0	0	1	0	0	0	0	0	1	0	0	3	4	35.3	115	179	16	96	1.71	5.5	26.7	12.6	16.9	250	0.15	1.06	11	1077	0	0	0										1	0	12m	0	12m
235	1	68	31	0	0	1	1	1	0	0	0	0	0	0	3	2	41.4	146	196	33	101	1.91	6.6	26.1	11	118.4	152	0.19	1.03	12	92.6	0	0	0										1	0	12m	0	12m
304	2	57	22.3	0	0	1	1	1	0	0	0	0	0	0	1	6	34.9	105	281	17	96	3.45	6.6	31.9	11.8	18.1	229	0.19	2.22	10	625.3	0	1	0										1	0	12m	0	12m
85	1	62	25.3	0	0	0	0	1	0	0	0	0	0	0	1	1	47.6	156	201	16	93	2.35	5.8	26.7	12	17.7	213	0.23	1.03	21	16.5	0	1	1										1	0	12m	0	12m
93	1	62	25.6	0	0	1	1	0	0	0	0	0	0	0	1	1	41.3	137	181	15	105	2.57	5.8	29.4	12.2	17.7	227	0.83	1.05	11	69.2	0	0	0										1	0	12m	0	12m
326	1	65	31	0	0	1	1	1	0	0	0	0	0	0	3	4	45.9	158	256	11	103	4.27	7.6	19.9	11.6	17	540	0.47	1	25	816.3	0	1	0										1	0	12m	0	12m
512	2	67	24.3	0	0	1	1	0	0	0	0	0	0	0	3	4	36.8	123	122	15	92	2.9	5.5	27.6	10.6	17.5	296	0.44	0.91	16	459.1	0	0	0										1	0	12m	0	12m
92	1	55	21.2	0	0	1	0	0	0	0	1	0	0	0	1	2	41.9	138	162	27	94	2.89	5.7	32.7	12.2	15.7	293	0.28	1.05	9	835.6	0	1	1										1	0	12m	0	12m
96	1	69	24.5	0	0	0	0	0	0	0	0	0	0	1	1	1	45.2	150	268	22	92	1.48	6.1	34	11.4	46.9	284	1.95	0.98	23	29.5	0	0	0										1	0	12m	0	12m
10	1	60	23.7	1	1	0	0	0	0	0	0	0	1	0	3	2	46.8	153	149	12	98	2.56	5.4	34	10.8	46.9	284	1.95	0.98	9	230	1	0	0	1	1	1							1	0	12m	0	12m
443	2	67	19.5	0	0	1	1	0	0	0	0	0	1	0	3	5	38.1	125	265	29	102	1.96	6.1	26.2	11.4	41.5	387	1.41	0.95	10	116.1	0	1	1										1	0	12m	0	12m
4	1	66	31.9	0	0	0	0	0	0	0	0	0	0	0	1	1	51.1	158	137	14	97	2.27	8.6	34	10.8	46.9	284	1.95	0.98	10	243	1	1	0			1								0	12m	0	12m
517	1	68	30.1	1	0	0	0	1	0	0	0	0	0	0	1	1	45.2	144	238	12	92	2.53	6.8	25.6	10.9	17.9	205	0.19	0.91	11	127.5	0	0	0										1	0	12m	0	12m
343	2	65	34.2	0	0	1	1	1	0	1	1	0	0	0	3	5	37.8	128	144	23	97	2.28	7.6	33.6	24.3	17.5	298	0.08	2.11	12	163.2	0	0	0									1	1	0	12m	0	12m
448	2	66	21.3	0	0	0	0	0	0	0	0	0	0	0	1	1	27.7	84	319	6	115	2.67	6.1	26.9	11.1	15.5	527	2.1	0.96	15	219	1	0	0										1	0	12m	0	12m
104	2	68	20.4	0	0	0	0	0	0	0	0	0	0	0	1	1	40.5	134	194	13	91	2.04	5.8	26.7	10.9	17.1	283	0.39	0.94	11	73.1	1	0	0											0	12m	0	12m
347	1	67	32.1	0	0	0	0	1	0	0	0	0	1	0	3	6	36.5	114	178	23	92	1.41	9	26.1	12.8	16.4	420	0.19	1.1	10	360	1	1	1								1		1	0	12m	1	9m
141	2	62	23.1	0	0	0	0	0	0	0	0	0	0	0	1	1	37	119	214	10	100	1.59	5.2	31.9	12.3	18.1	174	0.1	1.06	14	63.1	0	0	0											0	12m	0	12m
362	2	62	26.1	0	0	1	1	1	0	1	0	0	0	0	3	5	45.4	152	198	61	103	2.72	7.5	26.7	12.7	18.3	297	0.77	1.1	14	597.9	0	1	0										1	0	12m	0	12m
294	1	65	24.6	1	0	0	0	0	0	0	0	0	0	0	1	1	35	118	165	11	96	1.46	5.1	26.7	10.5	18.3		0.83	0.96	10	1991	1	0		1		0								0	12m	0	12m
125	1	67	27	0	0	1	1	0	0	0	0	0	0	0	3	1	43	148	118	18	98	2.4	5.9	33.6	11.7	18.4	325	0.47	1.03	24	315	0	1	0										1	0	12m	0	12m
511	1	65	30.9	1	0	1	1	1	0	0	0	0	0	0	3	4	48	153	122	23	91	1.23	7.6	26.9	12.4	19.1	355	0.55	0.86	13	2270	0	1	1										1	0	12m	0	12m
118	2	65	20.4	0	0	1	1	0	0	0	1	0	0	0	3	5	45.8	148	232	14	97	1.83	6.5	26.7	12.6	18.4	310	0.19	0.99	20	631.4	0	0	0									1	1	0	12m	0	12m
380	1	64	24.2	0	0	0	1	0	0	0	0	0	0	0	1	1	47.4	159	248	42	109	0.53	5.1	26.1	11	17.2	330	0.48	1.03	16	542.8	1	1	1										1	0	12m	0	12m
182	1	64	26.2	1	1	1	0	0	0	0	1	0	1	0	3	4	46.2	162	186	33	101	2.76	5.2	31.9	11.8	17.4	180	0.19	0.98	11	463	0	0	0									1	1	0	12m	0	12m
249	2	69	23.1	0	0	0	0	0	0	0	0	0	0	0	1	1	35.4	121	225	26	91	2.57	5.3	26.7	10.8	18.2	191	0.69	1.06	14	48.5	1	0	0										1	0	12m	0	12m
162	1	67	24.1	0	0	0	0	0	0	0	0	0	0	0	1	1	48.2	162	150	24	108	3.63	5.5	25.6	10.5	18.3		0.83	1.04	9	50.2	1	0		1		1							1	0	12m	0	12m
222	2	67	21.3	0	0	0	1	0	0	0	0	0	0	0	1	1	33.9	115	118	11	106	1.66	5.7	26.7	11.7	18.4	225	0.47	0.93	12	47.9	0	0	0										1	0	12m	0	12m
2	1	69	26.9	1	0	0	1	0	0	1	0	0	0	0	3	1	43.7	145	256	32	102.4	3.42	5.8	31.9	12.4	19.1	189	0.16	1.25	12	11.1	1	1	0			1							1	0	12m	0	12m
312	1	62	23.1	0	0	0	1	0	0	0	0	1	0	0	1	1	45.7	158	186	15	92	1.46	5.6	25.6	12.6	16.9	214	0.19	0.97	12	129.4	1	1	0			1							1	0	12m	0	12m
464	1	69	24.3	1	0	1	0	0	0	0	0	0	1	0	3	3	49.4	175	226	49	100	2.17	5.4	30.7	11	40.2	248	0.23	0.99	14	234.1	0	1	0										1	0	12m	0	12m
38	1	70	26.9	0	0	0	0	0	0	0	0	0	0	0	1	1	43.1	146	269	7	112	1.86	5.7	34.2	11.8	17	366	0.27	1.07	12	214	0	0	0										1	0	12m	0	12m
84	2	77	20.5	0	0	1	1	0	0	0	0	0	0	0	3	3	38.7	126	187	15	101	1.19	6.3	30.6	11.2	14.7	298	0.17	0.97	11	36	0	1	1										1	0	12m	0	12m
137	2	66	23.5	0	0	0	0	0	0	0	0	1	0	0	1	1	35.7	118	214	22	100	2.11	5.3	41.4	12.7	17	242	0.19	1.09	15	16	0	0	0										1	0	12m	0	12m
337	1	68	24.2	1	1	1	0	0	0	0	0	0	0	0	3	1	41.4	137	258	17	103	2.08	5.6	40.6	12.3	81.3	369	0.19	1.06	12	108.2	0	0	0										1	0	12m	0	12m
415	1	65	32.4	0	0	1	0	1	0	0	0	0	0	0	3	2	43.4	151	146	25	97	2.53	7	34	11.9	70.4	236	0.19	0.99	8	41.3	0	0	0										1	0	12m	0	12m
133	2	66	23.8	0	0	0	0	0	0	0	0	0	0	0	1	2	35.3	117	163	10	93	1.97	6.1	31	11.4	19.2	216	0.19	0.98	9	301	0	0	1										1	0	12m	0	12m
6	1	68	25.4	1	0	0	0	0	0	1	0	0	0	0	3	1	40	134	191	19	105	2.62	5.8	44.9	12.5	17.9	265	0.21	1.08	12	259	1	0	0											0	12m	0	12m
390	1	77	31.8	1	0	1	1	1	0	0	0	0	0	0	3	3	51.9	176	138	46	104	3.03	9.8	36.3	16.4	21.1	205	0.14	2.29	18	806.5	0	0	0										1	0	12m	0	12m
418	2	62	22.1	0	0	1	0	0	0	0	0	0	0	0	1	2	43.9	149	228	34	91	4.01	5.4	25.6	10.5	18.3		0.83	0.96	15	493.7	1	1		0	1	1							1	0	12m	0	12m
135	2	62	22.3	0	0	0	1	0	0	0	1	1	0	0	1	2	42.9	142	175	18	102	2.18	5.7	26.7	11.7	18.4	182	0.47	1.03	15	2563	0	0	0										1	0	12m	0	12m
16	2	65	18.3	0	0	1	0	0	0	1	0	0	0	0	3	2	36.1	117	201	34	119	1.65	6	31.9	12.4	19.1	269	0.43	0.86	8	395.5	0	0	1										1	0	12m	0	12m
436	2	67	20.2	0	0	1	0	0	0	0	0	0	0	0	3	3	38.1	124	172	8	96	1.85	5	25.6	12.6	18.4		0.83	0.99	11	8.6	1	0		1	1	0							1	0	12m	0	12m
156	1	55	23.7	0	0	0	0	0	0	1	0	0	0	1	1	1	32	100	367	123	100	2.16	4.9	30.9	11	17.2	420	0.47	1.03	9	49.4	0	0	0										1	0	12m	0	12m
59	2	69	22.4	0	0	1	0	0	0	0	0	0	0	0	3	3	39.1	126	175	65	92	2.54	6.7	25.6	11.8	17.4		0.83	0.98	10	677.2	1	0		0		0							1	0	12m	0	12m
123	1	73	30.5	1	0	1	1	1	0	0	0	0	0	0	2	3	45.2	151	160	35	96	3.23	6.2	26.7	10.9	18.2	251	0.47	1.06	10	61.4	0	1	1										1	0	12m	0	12m
209	1	59	23.6	1	1	0	0	0	0	0	1	0	0	0	1	1	40.5	133	169	19	94	1.52	5.9	31.9	11.2	18.3	269	0.28	1.04	11	882.2	1	1	0			1							1	0	12m	0	12m
386	1	72	30.1	1	0	1	0	1	0	0	0	0	1	0	3	7	39.4	131	170	10	104	2.55	4.9	25.6	11.8	18.4	248	8.03	0.93	12	574.3	0	0	0										1	0	12m	0	12m
127	2	70	30.6	0	0	1	1	1	0	0	0	0	0	0	2	5	38.4	121	135	10	93	0.94	6.9	39.1	25.8	19.1	190	0.1	1.25	15	185.9	0	1	0										1	0	12m	0	12m
215	1	66	21	0	1	0	0	0	0	0	0	0	0	0	2	1	45.1	155	207	17	109	3.58	5.2	27.8	11.3	17.9	240	0.19	0.97	11	116.2	1	0		1	1	0							1	0	12m	0	12m
213	1	68	22.9	0	0	1	0	1	0	0	1	0	0	0	2	5	32.4	110	397	17	97	2.32	5.9	29.5	14.4	19.8	167	0.19	1.2	10	3531	0	0	0									1	1	0	12m	0	12m
7	2	65	19.2	0	0	0	0	0	0	1	1	0	0	0	2	2	32	98	262	15	91	2.49	6.1	28.1	11.7	17.4	218	0.41	1.01	14	722.2	1	0	0			1							1	0	12m	0	12m
298	1	66	22.2	0	0	0	1	0	0	0	0	0	0	0	1	2	36.8	128	315	50	113	2.4	5.7	22.3	11.1	15.9	322	0.17	0.96	14	38.8	0	0	1										1	0	12m	0	12m
348	1	68	25.3	0	0	0	0	0	0	0	0	1	0	0	1	2	43.6	150	252	11	101	1.82	5	41	12.2	17.3	196	0.19	1.05	10	26.2	0	0	1										1	0	12m	0	12m
324	2	57	21.3	0	0	1	0	0	0	0	0	0	0	0	1	5	42.6	138	258	12	94	3.61	5.9	30.2	11.5	18.2	329	0.83	0.99	8	335.8	1	0		0	1	0							1	0	12m	0	12m
170	1	62	23.2	1	1	1	0	0	0	0	0	0	0	0	2	2	38.1	125	220	23	91	1.51	6	37.2	12.7	18.4	296	0.47	1.09	14	233.5	0	1	1										1	0	12m	0	12m
490	1	62	22.1	0	0	0	0	0	0	0	0	0	0	0	0	2	34.7	114	151	17	99	3.6	4.5	37	13.4	116.4	309	0.19	1.12	14	153.2	0	0	0										1	0	12m	0	12m
150	1	65	24.9	0	0	1	0	0	0	0	0	1	0	0	2	2	46.1	158	189	15	96	2.37	4.9	23.6	10.6	17.8	244	0.19	0.91	14	100.3	0	0	1										1	0	12m	0	12m
111	2	67	30.4	0	0	1	1	1	0	0	0	0	0	0	2	3	40.7	134	176	22	95	2.14	6.8	35.4	12.5	17.8	234	0.19	1.08	21	306.8	0	0	0										1	0	12m	0	12m
247	2	55	18.2	0	0	1	1	0	0	0	0	0	1	0	2	5	40.3	132	281	21	102	3.54	5.6	36.5	18.3	16.8	320	0.11	1.56	18	70.5	0	1	0											0	12m	0	12m
302	2	77	20.3	0	0	1	0	0	0	0	0	0	0	0	2	6	41.1	134	176	107	92	1.9	5.3	25.6	10.5	18.3		3.06	0.96	8	156.5	1	0		0		1							1	0	12m	0	12m
397	1	65	27.1	0	0	0	0	0	0	0	0	0	0	0	1	2	45.3	159	191	10	105	2.02	4.8	26.7	11.7	18.4	209	0.57	1.03	7	469.4	1	0	0										1	0	12m	0	12m
310	1	68	24	0	0	0	0	0	0	0	0	0	0	0	1	2	39.9	137	198	11	95	2.45	5.3	31.9	12.4	19.1		0.31	0.86	8	30.6	1	0		1	1	1							1	0	12m	0	12m
88	2	59	20.1	0	0	1	0	0	0	0	0	0	0	0	1	2	37.4	123	165	12	96	2.61	6.9	25.6	12.6	18.4	180	3.06	0.99	13	210	0	0	0										1	0	12m	0	12m
210	1	56	25.5	0	0	0	0	0	0	0	0	1	1	0	1	2	41.3	140	156	44	103	1.33	5.7	50.4	11	17.2	201	0.57	1.03	11	172.7	1	1	0			1							1	0	12m	0	12m
202	2	61	31.3	0	0	0	1	1	0	0	0	0	0	0	0	2	40.2	133	213	28	99	3.25	6.1	29.8	11.8	17.4	264	0.31	0.98	12	96.2	0	0	0										1	0	12m	0	12m
131	2	65	24.2	0	0	1	1	0	0	0	1	0	0	0	2	5	41.7	133	221	24	96	3.76	5.6	33.5	29.9	18.2	284	0.14	1.06	15	1409	0	0	0										1	0	12m	0	12m
314	1	68	23.2	0	0	0	0	0	0	0	0	0	0	0	1	2	41.1	140	213	21	100	2.24	5.7	21.6	11.1	18.3	217	0.35	1.04	13	6.3	1	0	0											0	12m	0	12m
95	1	57	25.1	0	1	1	0	1	0	0	1	0	0	0	2	3	42.7	146	146	38	109	0.82	7.6	29.2	12.4	18.4	220	0.13	0.93	18	480.5	0	1	1										1	0	12m	0	12m
483	2	76	25.8	0	0	1	1	0	0	0	0	0	0	0	2	2	39.9	128	193	20	92	3.69	5.7	28.4	10.3	19.1	252	0.19	1.25	11	56.3	0	1	1										1	0	12m	0	12m
476	2	77	31.2	0	0	0	1	1	0	0	0	1	0	0	1	2	38.8	126	156	13	99	2.39	5.8	26.7	11.9	17.1	303	0.23	0.97	10	241.8	1	0	0										1	0	12m	0	12m
488	1	65	19.2	1	1	1	0	0	0	0	0	0	0	0	3	3	39.4	131	212	11	91	3.62	5.7	34.5	12.3	92.4	291	0.19	1.03	9	441.3	0	0	0										1	0	12m	0	12m
441	2	67	30.2	0	0	1	0	1	0	0	1	0	0	0	2	6	36.7	118	179	20	94	2.68	9.7	28.1	11.8	18.5	307	0.27	0.98	16	40.5	1	0		1		1				1			1	1	5m	0	12m
73	2	72	30.2	0	0	1	1	1	0	0	0	0	0	0	2	5	38.1	129	214	13	91	3.32	6.1	26.7	12.3	89.6	307	0.52	1.06	35	47.6	0	1	0										1	0	12m	0	12m
173	2	74	21.2	0	0	0	0	0	0	0	0	0	0	0	1	2	39.9	125	328	15	98	3.1	5.4	25.6	10.5	18.3		0.19	0.96	10	48.5	1	0		1	1	1							1	0	12m	0	12m
509	1	56	26.5	0	0	1	0	0	0	0	0	0	1	0	2	3	44.7	150	190	20	93	1.9	5.7	33.6	11.7	105.4	210	0.24	1.03	9	68.3	0	1	1											0	12m	0	12m
297	1	67	25.7	0	0	0	0	0	0	0	0	0	0	0	1	2	40.6	131	137	35	95	1.25	6	26.9	12.4	105.4	283	0.31	0.86	15	332.9	1	1		1	1	0							1	0	12m	0	12m
521	1	81	25.5	0	0	1	0	1	0	0	0	1	1	0	3	7	38.4	129	183	45	94	2.27	6.4	26.7	12.6	105.4	229	0.19	0.99	14	923.1	0	1	1										1	0	12m	0	12m
44	2	67	24.3	0	0	0	0	0	0	0	0	0	0	0	1	2	40.4	134	339	23	101	2.74	5.4	26.1	11	105.4	202	0.19	1.03	23	23.6	0	0	0										1	0	12m	0	12m
24	1	63	25	0	0	1	0	0	0	0	0	0	0	0	1	2	44.7	151	204	33	101	2.16	5.7	31.9	11.8	17.4		0.24	0.98	16	24.9	0	0	1	0									1	0	12m	0	12m
43	1	64	32.5	0	1	0	0	1	0	0	0	0	0	0	1	2	43	147	113	32	102	2.04	6.6	26.7	10.5	18.2		0.81	1.06	14	159.2	1	0		1	1	0							1	0	12m	0	12m
215	2	62	22.1	0	0	0	0	0	0	0	0	0	0	0	0	2	38.6	131	170	18	113	1.93	5	26.5	11.7	18.3	223	0.21	1.04	7	47.5	0	0	0										1	0	12m	0	12m
254	2	88	25.8	0	0	0	1	0	0	0	0	0	0	0	1	2	36.9	125	224	24	91	4.14	5.7	36.6	12.4	18.4	261	0.19	0.93	9	63.9	1	0	0										1	0	12m	0	12m
487	1	62	18.7	1	1	0	1	0	0	0	0	0	0	0	1	2	46.4	156	204	20	100	3.54	7.2	35	12.6	19.1	216	0.19	1.25	12	935.9	1	0	0											0	12m	0	12m
365	1	62	26.4	0	0	1	0	0	0	0	0	0	0	0	1	2	43	144	165	26	106	1.84	6.5	31.3	11	17.2	269	0.19	0.97	10	2669	0	0	1											0	12m	0	12m
361	1	81	22.7	0	0	0	0	0	0	0	0	0	0	0	1	2	42.7	137	146	14	97	2.44	5.5	26.2	11.8	1.5	197	1.32	0.92	11	106.7	1	0	0										1	0	12m	0	12m
229	1	63	26.2	0	0	1	0	0	0	0	0	0	0	0	1	2	37.8	122	80	12	109	2.76	4.2	44.7	11.8	19.2	144	0.2	1.02	9	285.4	1	0	1										1	0	12m	0	12m
42	2	67	27.2	0	0	0	0	0	0	0	0	0	0	0	1	2	38.5	133	139	52	98	3.38	5.5	25.6	11.3	18.3		0.81	0.96	15	57	1	1		1	1	0								0	12m	0	12m
168	2	65	25.1	0	0	1	0	1	0	0	0	0	0	0	2	5	41.1	131	162	50	117	2.08	6	33.6	12.4	105.4		0.81	1.03	18	220	1	1		1		1					1		1	1	3m	0	12m
273	1	64	25.7	0	0	1	1	0	0	0	0	1	0	0	1	2	48.9	170	202	31	93	4.22	7	26.9	25	19.1	268	0.1	0.86	22	227.7	0	0	0											0	12m	0	12m
342	1	68	25.1	0	0	1	0	1	0	0	0	0	0	0	2	3	36.6	123	168	12	96	2.64	6.1	26.7	11.6	18.4	311	0.2	0.99	7	141.3	0	0	0										1	0	12m	0	12m
438	2	67	23.3	0	0	0	0	0	0	0	0	0	0	0	1	2	35.7	119	269	8	101	2.67	5.3	26.1	12.5	17.2	692	0.28	1.03	11	79.8	1	0	0										1	0	12m	0	12m
430	2	85	23.2	0	0	0	0	0	0	0	0	0	0	0	1	2	40.3	133	207	4	120	2.64	4.7	31.9	11.3	17.4	197	0.19	0.98	10	60.7	0	0	0										1	0	12m	0	12m
[truncated: 10 more columns]
